# Supplementary material for: Environmental context-dependent activation of dopamine neurons via putative amygdala-nigra pathway in macaques
Source: Nat Commun. 2023 Apr 21;14:2282. doi: 10.1038/s41467-023-37584-9 (PMC10121604; doi:10.1038/s41467-023-37584-9)
Supplement: Supplementary file 4 — Source data [file 41467_2023_37584_MOESM4_ESM.xlsx]

## Sheet: Fig.1a
Scene		100%CS		50%CS		0%CS		100%US		50%US+		50%US-		0%US
Spike Timing	Trial number	Spike Timing	Trial number	Spike Timing	Trial number	Spike Timing	Trial number	Spike Timing	Trial number	Spike Timing	Trial number	Spike Timing	Trial number	Spike Timing	Trial number
-0.74865	1	-0.425875	1	-0.4764	1	-0.40635	1	-0.489175	1	-0.462525	1	-0.37025	1	-0.361425	1
-0.714725	1	-0.353825	1	-0.457	1	-0.398425	1	-0.10705	1	-0.3681	1	-0.210075	1	-0.347325	1
-0.2047	1	-0.3437	1	-0.306075	1	-0.390775	1	-0.094925	1	0.108125	1	-0.188025	1	-0.115325	1
0.096675	1	-0.30275	1	-0.229	1	-0.304075	1	-0.077175	1	0.199325	1	-0.09705	1	-0.0104	1
0.1068	1	-0.198125	1	-0.156	1	-0.2346	1	0.05375	1	0.2805	1	0.4462	1	0.505075	1
0.130575	1	-0.12535	1	-0.154475	1	-0.177225	1	0.109925	1	0.31645	1	1.03645	1	0.607025	1
0.254425	1	-0.0169	1	-0.102	1	-0.09395	1	0.11715	1	0.458125	1	1.07135	1	0.65885	1
0.259125	1	-0.015775	1	0.043	1	-0.075575	1	0.231575	1	0.971025	1	1.1632	1	0.77045	1
0.2635	1	0.128425	1	0.0722	1	-0.062175	1	0.3193	1	0.97435	1	1.17285	1	0.786625	1
0.298	1	0.202575	1	0.15085	1	-0.005425	1	0.419825	1	1.0154	1	1.28057	1	0.795	1
0.30035	1	0.258225	1	0.3281	1	0.003975	1	0.549475	1	1.22158	1	1.63562	1	1.02485	1
0.307275	1	0.279675	1	0.336875	1	0.0663	1	0.5688	1	1.28775	1	1.78942	1	1.3538	1
0.405825	1	0.4821	1	0.456625	1	0.078325	1	0.5831	1	1.40492	1	-0.361525	2	1.37062	1
0.423725	1	0.496925	1	0.485775	1	0.0796	1	0.828	1	1.64275	1	0.2394	2	1.563	1
0.4696	1	0.52165	1	0.637175	1	0.18935	1	1.11945	1	1.66172	1	0.7294	2	-0.4971	2
0.481475	1	0.6569	1	0.919425	1	0.205575	1	1.24995	1	1.71608	1	0.923325	2	-0.432775	2
0.565325	1	1.01493	1	0.9523	1	0.280575	1	1.27685	1	1.89113	1	0.943325	2	-0.426675	2
0.578725	1	1.39705	1	0.9776	1	0.2812	1	1.35613	1	-0.31275	2	1.18052	2	-0.416875	2
0.594625	1	1.40917	1	1.04155	1	0.3371	1	1.45467	1	-0.11175	2	1.2252	2	-0.2188	2
0.615375	1	1.42692	1	1.13598	1	0.36915	1	1.6732	1	-0.091675	2	1.75345	2	0.047	2
0.8261	1	1.55785	1	1.6122	1	0.46835	1	1.69643	1	-0.0742	2	1.81952	2	0.22925	2
0.831625	1	1.61402	1	1.7034	1	0.503225	1	1.8054	1	0.3713	2	1.88827	2	0.433725	2
0.854275	1	1.62125	1	1.78457	1	0.576725	1	1.95643	1	0.385	2	-0.43655	3	0.5275	2
0.9015	1	1.73567	1	1.82053	1	1.1427	1	-0.467975	2	0.445125	2	-0.372025	3	0.543325	2
0.958425	1	1.8234	1	1.9622	1	1.1568	1	-0.46095	2	0.473925	2	-0.31945	3	0.681575	2
1.12305	1	1.92393	1	-0.415925	2	1.3888	1	-0.30115	2	0.5019	2	-0.296175	3	1.0552	2
1.16932	1	-0.4835	2	-0.366725	2	1.49373	1	0.278475	2	0.5662	2	-0.223625	3	1.16453	2
1.20022	1	-0.462525	2	-0.26465	2	-0.4121	2	0.34925	2	0.5979	2	-0.1071	3	1.20038	2
1.22437	1	-0.3792	2	-0.252225	2	-0.260425	2	0.44435	2	0.9579	2	0.02985	3	1.3988	2
1.28967	1	-0.275325	2	-0.22915	2	-0.197575	2	0.448625	2	1.11225	2	0.307825	3	1.86187	2
1.30907	1	-0.192275	2	0.0287	2	-0.0858	2	0.466775	2	1.1393	2	0.33285	3	1.92908	2
1.46	1	-0.14515	2	0.097325	2	0.06025	2	0.62325	2	1.15262	2	0.405825	3	1.97397	2
1.53707	1	-0.1137	2	0.1828	2	0.100275	2	0.947625	2	1.17872	2	0.464325	3	-0.492425	3
1.61007	1	-0.0525	2	0.2236	2	0.1474	2	1.2441	2	1.19085	2	0.472675	3	-0.449925	3
1.6116	1	-0.007925	2	0.27195	2	0.2687	2	1.38245	2	1.58993	2	0.502625	3	-0.443525	3
1.66407	1	0.1748	2	0.3428	2	0.3629	2	1.46155	2	1.86295	2	0.8758	3	-0.44045	3
-0.97565	2	0.19985	2	0.44215	2	0.4119	2	1.54817	2	0.09835	3	1.02545	3	-0.36325	3
-0.927075	2	0.2652	2	0.4886	2	0.493525	2	1.74897	2	0.2794	3	1.06443	3	0.085625	3
-0.9043	2	0.308575	2	0.515225	2	0.576675	2	-0.3978	3	0.3012	3	1.08765	3	0.167075	3
-0.88095	2	0.446725	2	0.576375	2	0.608325	2	-0.18385	3	0.34655	3	1.21068	3	0.2943	3
-0.778625	2	0.625425	2	0.616575	2	1.00698	2	-0.054475	3	0.357325	3	1.29055	3	0.33405	3
-0.739125	2	0.631475	2	0.942275	2	1.0713	2	-0.046475	3	0.3729	3	1.3138	3	0.5826	3
-0.73525	2	0.827875	2	1.13382	2	1.0774	2	0.13615	3	0.467825	3	1.35668	3	0.903525	3
-0.42855	2	0.851625	2	1.294	2	1.0872	2	0.41435	3	0.7346	3	1.50482	3	1.03055	3
-0.362225	2	1.03708	2	1.31605	2	1.28528	2	0.431575	3	0.8014	3	1.52582	3	1.2943	3
-0.356675	2	1.0441	2	1.40703	2	1.55107	2	0.438175	3	0.861575	3	1.62863	3	1.49745	3
-0.164725	2	1.2039	2	1.95028	2	1.73333	2	0.4573	3	1.11392	3	1.66775	3	1.5431	3
0.11605	2	1.78352	2	-0.48905	3	1.9378	2	0.512375	3	1.35137	3	1.77517	3	1.58243	3
0.160875	2	1.8543	2	-0.444075	3	-0.475125	3	0.6311	3	1.40785	3	1.85322	3	-0.3864	4
0.1905	2	1.9494	2	-0.408825	3	-0.368075	3	1.35558	3	1.47282	3	1.9192	3	-0.2295	4
0.218025	2	1.95368	2	-0.3844	3	-0.304475	3	1.67148	3	1.84142	3	-0.48095	4	-0.139475	4
0.2866	2	1.97183	2	-0.3544	3	-0.26415	3	1.84528	3	1.9322	3	-0.33895	4	0.070675	4
0.2884	2	-0.46055	3	-0.327575	3	-0.154125	3	1.93288	3	1.97225	3	-0.303725	4	0.496175	4
0.290175	2	-0.437425	3	-0.24835	3	-0.08135	3	1.98748	3	-0.466125	4	-0.270025	4	0.653175	4
0.34315	2	-0.342075	3	-0.2083	3	-0.075975	3	-0.454	4	-0.39015	4	-0.20835	4	0.731675	4
0.409275	2	-0.179175	3	-0.124725	3	-0.034625	3	-0.411575	4	-0.340275	4	-0.1636	4	1.09735	4
0.4175	2	-0.089625	3	-0.089175	3	0.106175	3	-0.354075	4	-0.2635	4	-0.143075	4	1.11082	4
0.592125	2	-0.0883	3	-0.074525	3	0.273175	3	-0.331375	4	-0.09355	4	0.02165	4	1.26247	4
0.621175	2	0.027625	3	0.038475	3	0.3159	3	-0.250875	4	-0.007425	4	0.10295	4	1.51725	4
0.88815	2	0.1878	3	0.043525	3	0.6265	3	-0.046725	4	0.152975	4	0.1069	4	1.77845	4
0.897775	2	0.215875	3	0.20475	3	0.718675	3	0.063825	4	0.267025	4	0.5663	4	1.8242	4
0.92665	2	0.233775	3	0.357675	3	0.962575	3	0.222425	4	0.324075	4	0.851825	4	-0.357	5
1.00275	2	0.25085	3	0.42665	3	1.01168	3	0.296375	4	0.450775	4	1.27758	4	-0.335175	5
1.0794	2	0.2986	3	0.477975	3	1.05418	3	0.3798	4	0.48055	4	1.4618	4	-0.26435	5
1.11037	2	0.412875	3	0.886325	3	1.06058	3	0.3846	4	0.52535	4	1.49118	4	-0.15545	5
1.16685	2	0.57925	3	0.93865	3	1.06365	3	0.38945	4	0.53685	4	1.90548	4	0.074125	5
1.2567	2	0.6851	3	0.9504	3	1.14085	3	0.517925	4	0.602875	4	1.9744	4	0.102575	5
1.35115	2	0.795325	3	1.19135	3	1.58973	3	0.57355	4	0.6792	4	1.99298	4	0.2623	5
1.40035	2	0.834525	3	1.39235	3	1.67118	3	0.69295	4	0.82895	4	-0.449675	5	0.289	5
1.50242	2	0.84245	3	1.41243	3	1.7984	3	0.786275	4	0.864025	4	-0.287525	5	0.393875	5
1.51485	2	0.9296	3	1.4299	3	1.83815	3	0.83575	4	0.9677	4	-0.046325	5	0.759175	5
1.53792	2	1.1073	3	1.8754	3	-0.33765	4	1.25043	4	1.02265	4	0.21065	5	0.8346	5
-0.87545	3	1.32125	3	1.8891	3	-0.2709	4	1.91445	4	1.46685	4	0.236125	5	0.900275	5
-0.595325	3	1.45062	3	1.94923	3	-0.236875	4	-0.490825	5	1.63493	4	0.703825	5	1.04047	5
-0.4467	3	1.45863	3	1.97803	3	-0.187525	4	-0.224375	5	-0.486825	5	1.13102	5	1.33133	5
-0.440975	3	1.64125	3	-0.4735	4	-0.066525	4	-0.018325	5	-0.4617	5	1.48065	5	1.37395	5
-0.198925	3	1.91945	3	-0.4407	4	-0.032275	4	0.31515	5	-0.45655	5	1.54565	5	1.41505	5
-0.14065	3	1.93667	3	-0.425725	4	-0.02615	4	0.5336	5	-0.351925	5	1.6874	5	1.4204	5
-0.1193	3	1.94327	3	-0.376225	4	0.01035	4	0.58835	5	0.20935	5	1.69998	5	1.5408	5
-0.064725	3	1.9624	3	-0.31445	4	0.134875	4	0.636125	5	0.3243	5	1.82522	5	1.57365	5
-0.03935	3	-0.495975	4	-0.2534	4	0.16825	4	0.680675	5	0.34525	5	1.94057	5	1.58625	5
0.005325	3	-0.449725	4	-0.172675	4	0.2511	4	0.995825	5	0.3988	5	1.98318	5	1.72288	5
0.04635	3	-0.341225	4	0.0871	4	0.476325	4	1.174	5	0.439225	5	1.9937	5	1.87193	5
0.06525	3	-0.2214	4	0.138075	4	0.508875	4	1.43408	5	0.467325	5	-0.16565	6	-0.329875	6
0.077675	3	-0.189275	4	0.228375	4	0.621725	4	1.50725	5	0.48805	5	-0.0192	6	-0.14675	6
0.122075	3	-0.129075	4	0.2344	4	0.930175	4	1.591	5	0.51965	5	0.309	6	-0.11095	6
0.14545	3	-0.061375	4	0.370525	4	1.11767	4	1.7617	5	0.54625	5	0.5039	6	-0.096825	6
0.22265	3	0.04115	4	0.427175	4	1.27457	4	1.91613	5	0.665425	5	1.23287	6	0.015725	6
0.23405	3	0.246275	4	0.4567	4	1.3646	4	-0.353575	6	1.18732	5	1.29978	6	0.5727	6
0.331625	3	0.267625	4	0.686425	4	1.57475	4	-0.283475	6	1.29983	5	1.3378	6	0.6312	6
0.381	3	0.31755	4	0.818725	4	-0.461625	5	-0.106925	6	1.3159	5	1.43035	6	0.6993	6
0.391875	3	0.318725	4	0.855025	4	-0.36655	5	0.440275	6	1.3747	5	1.58137	6	1.40618	6
0.484725	3	0.367125	4	0.8686	4	-0.359975	5	0.4881	6	1.4672	5	1.81955	6	1.43178	6
0.597975	3	0.422125	4	0.9238	4	-0.251125	5	1.04423	6	1.68982	5	1.9676	6	1.53178	6
0.719	3	0.435575	4	1.14358	4	-0.240625	5	1.20838	6	1.84887	5	-0.18945	7	1.5524	6
0.76365	3	0.459625	4	1.7445	4	-0.203875	5	-0.490825	7	1.86887	5	-0.1008	7	1.82825	6
0.788825	3	0.491375	4	-0.472	5	-0.1245	5	-0.372075	7	-0.46885	6	0.2277	7	1.9946	6
0.882425	3	0.5061	4	-0.424475	5	-0.0371	5	-0.2623	7	-0.3471	6	0.68925	7	-0.204225	7
0.9221	3	0.659325	4	-0.4108	5	0.048825	5	-0.258125	7	-0.301125	6	0.815975	7	-0.12095	7
1.1251	3	0.8055	4	-0.205125	5	0.061525	5	-0.157825	7	-0.23465	6	1.01483	7	-0.046125	7
1.19092	3	0.834375	4	-0.09065	5	0.101825	5	-0.129325	7	-0.2007	6	1.09703	7	0.0819	7
1.2437	3	0.88095	4	-0.085275	5	0.1789	5	-0.09055	7	-0.1846	6	1.15472	7	0.161925	7
1.27805	3	0.9374	4	0.038925	5	0.27415	5	0.0761	7	-0.002525	6	1.30062	7	0.23515	7
1.32303	3	0.9811	4	0.058375	5	0.3984	5	0.195725	7	0.14925	6	1.43065	7	0.2972	7
1.35828	3	1.05107	4	0.085125	5	0.456825	5	0.2292	7	0.301525	6	1.6578	7	0.359075	7
1.3827	3	1.0935	4	0.156875	5	0.576225	5	0.238425	7	0.326875	6	1.7233	7	0.415925	7
1.4127	3	1.151	4	0.264275	5	0.885425	5	0.297175	7	0.3753	6	1.73902	7	0.42515	7
1.43952	3	1.1737	4	0.32975	5	1.14613	5	0.320875	7	0.390075	6	1.78283	7	0.530125	7
1.51875	3	1.2542	4	0.3422	5	1.16795	5	0.4747	7	0.484975	6	1.80942	7	0.54855	7
1.5588	3	1.45835	4	0.3775	5	1.23877	5	0.9909	7	1.03195	6	1.9221	7	0.6724	7
1.64238	3	1.5689	4	0.413275	5	1.34767	5	1.23498	7	1.09748	6	-0.440325	8	0.69335	7
1.67792	3	1.7275	4	0.428375	5	1.57725	5	1.24105	7	1.25547	6	-0.3622	8	0.7795	7
1.69258	3	1.80145	4	0.61365	5	1.6057	5	1.40765	7	1.68775	6	-0.296525	8	0.939225	7
-0.9551	4	1.88487	4	0.618725	5	1.76543	5	1.78787	7	1.91597	6	-0.246725	8	1.0332	7
-0.768875	4	1.88967	4	0.8053	5	1.79212	5	1.81808	7	1.93052	6	-0.1254	8	1.3732	7
-0.698025	4	1.89452	4	0.9458	5	1.897	5	-0.399625	8	1.93347	6	0.012925	8	1.59525	7
-0.614675	4	-0.42435	5	0.9504	5	-0.33505	6	-0.3642	8	-0.3535	7	0.121125	8	1.80667	7
-0.548325	4	-0.281525	5	0.995425	5	-0.281525	6	-0.353675	8	-0.2163	7	0.3456	8	1.8384	7
0.149675	4	-0.1147	5	0.997825	5	-0.251625	6	-0.347325	8	-0.046575	7	0.97145	8	1.99957	7
0.2591	4	-0.083025	5	1.60342	5	-0.169025	6	-0.310725	8	0.233725	7	1.01435	8	-0.357575	8
0.29005	4	-0.017	5	1.78447	5	0.0342	6	-0.210075	8	0.241225	7	1.07957	8	-0.130375	8
0.3272	4	0.041325	5	1.80627	5	0.053125	6	0.3595	8	0.266025	7	1.5985	8	0.289475	8
0.328675	4	0.076675	5	1.85162	5	0.2858	6	0.466025	8	0.268625	7	1.72473	8	0.29765	8
0.358725	4	0.1601	5	1.8624	5	0.3899	6	0.939475	8	0.29335	7	1.80163	8	0.4195	8
0.384425	4	0.206775	5	1.87797	5	0.53305	6	1.3487	8	0.373425	7	1.82485	8	0.5921	8
0.414075	4	0.213675	5	1.9729	5	0.627175	6	1.78398	8	0.393	7	1.9749	8	0.6961	8
0.5669	4	0.2326	5	-0.49655	6	0.6823	6	-0.4212	9	0.41825	7	-0.3282	9	0.8144	8
0.630625	4	0.3612	5	-0.417675	6	0.970775	6	-0.403475	9	0.6015	7	-0.2524	9	0.9451	8
0.71325	4	0.369725	5	-0.4089	6	1.17525	6	-0.2744	9	1.09448	7	-0.104325	9	1.00185	8
0.73175	4	0.416175	5	-0.3978	6	1.35837	6	-0.184775	9	1.54113	7	0.070425	9	1.18558	8
0.868725	4	0.517575	5	-0.32215	6	1.39417	6	-0.0698	9	1.67313	7	0.246675	9	1.37453	8
0.884125	4	0.56195	5	-0.290175	6	1.4083	6	-0.0164	9	1.7963	7	0.409175	9	1.5456	8
0.890875	4	0.658	5	-0.2514	6	1.52085	6	0.161325	9	1.83375	7	0.5076	9	1.81325	8
0.89565	4	0.7084	5	-0.20105	6	-0.445075	7	0.336475	9	1.91995	7	1.13845	9	-0.422025	9
0.962975	4	0.7193	5	-0.126075	6	-0.2979	7	0.4675	9	1.92273	7	1.20968	9	-0.1279	9
1.00717	4	0.83895	5	0.042625	6	-0.28045	7	0.497125	9	-0.402075	8	1.2544	9	0.061575	9
1.0348	4	0.840725	5	0.142425	6	-0.108225	7	0.54035	9	-0.34545	8	1.50038	9	0.376875	9
1.17998	4	0.994825	5	0.31365	6	0.014725	7	0.69965	9	-0.25025	8	1.55948	9	0.51715	9
1.36072	4	1.01325	5	0.346175	6	0.036475	7	0.946	9	-0.238025	8	1.80635	9	0.609725	9
1.36865	4	1.2797	5	0.462325	6	0.071025	7	0.961225	9	-0.08375	8	-0.27265	10	0.998025	9
1.3763	4	1.48575	5	0.48615	6	0.1041	7	1.0093	9	-0.0696	8	-0.13265	10	1.01012	9
1.463	4	1.81923	5	0.4947	6	0.403425	7	1.2775	9	-0.039425	8	-0.025275	10	1.06758	9
1.53247	4	-0.4768	6	0.5271	6	0.523375	7	1.57573	9	0.30635	8	0.346125	10	1.26072	9
1.58985	4	-0.12065	6	0.572275	6	1.29987	7	1.6427	9	0.337575	8	0.6154	10	1.3344	9
1.67313	4	-0.114025	6	0.6128	6	1.38315	7	-0.391675	10	0.3595	8	0.766625	10	1.42745	9
1.6915	4	-0.0521	6	0.652925	6	1.45798	7	-0.297375	10	0.365075	8	0.852925	10	1.48325	9
1.7049	4	-0.02675	6	0.759075	6	1.586	7	-0.28895	10	0.385675	8	1.3524	10	1.59062	9
1.76165	4	0.0455	6	0.7666	6	1.66603	7	-0.280325	10	0.5191	8	1.61665	10	1.61815	9
-0.95585	5	0.3347	6	0.840675	6	1.73925	7	-0.24715	10	0.521225	8	1.7762	10	1.6637	9
-0.6802	5	0.39885	6	0.96795	6	1.8013	7	-0.0429	10	0.625575	8	1.80078	10	1.73492	9
-0.644825	5	0.414575	6	1.00298	6	1.86318	7	0.11345	10	0.68545	8	1.84168	10	1.8934	9
0.0107	5	0.436525	6	1.06758	6	1.92003	7	0.290025	10	0.692425	8	1.89245	10	1.99652	9
0.117	5	0.52095	6	1.1321	6	1.92925	7	0.318075	10	0.8986	8	1.90613	10	-0.214575	10
0.1907	5	0.5526	6	1.18468	6	-0.49985	8	0.3499	10	1.04947	8	-0.4145	11	0.160925	10
0.30905	5	0.5981	6	1.20795	6	-0.427825	8	0.3565	10	1.16647	8	-0.40685	11	0.4097	10
0.36105	5	0.64345	6	1.2805	6	-0.410075	8	0.4024	10	1.5437	8	-0.353875	11	0.6715	10
0.39545	5	0.6704	6	1.39703	6	-0.2535	8	0.437775	10	1.63525	8	-0.2843	11	0.687425	10
0.4318	5	0.681025	6	1.53398	6	-0.203675	8	0.6313	10	1.68918	8	-0.28365	11	0.793575	10
0.575375	5	0.69355	6	1.81195	6	-0.0409	8	0.66885	10	1.70043	8	-0.200125	11	0.8286	10
0.59735	5	0.8086	6	1.83698	6	0.17045	8	1.4534	10	1.72765	8	-0.0648	11	0.921325	10
0.6158	5	0.859775	6	1.90995	6	0.42425	8	1.7473	10	1.76487	8	0.1836	11	1.39765	10
0.76755	5	0.94155	6	1.96845	6	0.730625	8	1.84872	10	1.83038	8	0.438075	11	1.62683	10
0.8132	5	0.96685	6	1.9768	6	0.908	8	1.89542	10	1.86035	8	0.47135	11	1.69343	10
0.8301	5	1.15055	6	-0.42585	7	1.14752	8	-0.4666	11	1.90383	8	0.605275	11	1.91363	10
1.01987	5	1.22065	6	-0.38655	7	1.37472	8	-0.34205	11	1.93108	8	0.806075	11	1.98763	10
1.14492	5	1.3972	6	-0.349525	7	1.79457	8	-0.33305	11	1.9408	8	0.913225	11	-0.457975	11
1.34022	5	1.9444	6	-0.146075	7	1.80275	8	-0.221325	11	-0.3449	9	1.13888	11	-0.443675	11
1.41227	5	1.99222	6	-0.13235	7	1.9246	8	-0.184725	11	-0.0867	9	1.1892	11	-0.019775	11
1.4224	5	-0.403975	7	0.068925	7	-0.47125	9	-0.021675	11	-0.025075	9	1.25588	11	0.6039	11
1.46335	5	-0.37495	7	0.08525	7	-0.35075	9	0.025325	11	0.089375	9	1.25683	11	0.6398	11
1.56797	5	-0.2811	7	0.13195	7	-0.344175	9	0.143375	11	0.215425	9	1.2873	11	0.9261	11
1.64075	5	-0.205325	7	0.43825	7	-0.319175	9	0.21035	11	0.257375	9	1.3662	11	1.17208	11
1.7492	5	-0.18335	7	0.4587	7	-0.0883	9	0.3028	11	0.276975	9	1.39863	11	1.24573	11
1.75032	5	-0.12575	7	0.469975	7	-0.073425	9	0.33325	11	0.338125	9	1.50605	11	1.2764	11
-0.8863	6	0.0112	7	0.551675	7	0.027625	9	0.3437	11	0.34005	9	1.5336	11	1.27898	11
-0.193375	6	0.030925	7	0.560625	7	0.0884	9	0.4154	11	0.34805	9	1.56865	11	-0.291875	12
-0.07935	6	0.14115	7	0.570375	7	0.110575	9	0.625375	11	0.379575	9	1.58043	11	-0.2641	12
0.115	6	0.181925	7	0.599175	7	0.26	9	0.659275	11	0.3963	9	1.68098	11	1.36785	12
0.206975	6	0.18445	7	0.654525	7	0.504675	9	0.686425	11	0.445625	9	1.75405	11	1.46138	12
0.242125	6	0.279975	7	0.7926	7	0.52245	9	0.736075	11	0.512575	9	1.79983	11	1.71103	12
0.30255	6	0.285225	7	0.860775	7	1.08305	9	0.868575	11	0.5409	9	1.8266	11	1.96205	12
0.323875	6	0.389775	7	0.945525	7	1.37717	9	1.1323	11	0.5842	9	1.85458	11	-0.350175	13
0.353975	6	0.40055	7	1.03798	7	1.56665	9	1.40798	11	0.60015	9	-0.4803	12	-0.120475	13
0.3887	6	0.4051	7	1.11395	7	1.88195	9	1.4237	11	0.6645	9	-0.393775	12	-0.089975	13
0.443625	6	0.5031	7	1.16383	7	-0.38835	10	1.49075	11	0.741	9	-0.24975	12	0.090425	13
0.476325	6	0.55505	7	1.2406	7	-0.37485	10	1.5143	11	0.813175	9	-0.24145	12	0.68855	13
0.479725	6	0.5607	7	1.41055	7	-0.361075	10	-0.466925	12	0.905975	9	-0.195625	12	1.12378	13
0.495125	6	0.690075	7	1.49668	7	-0.3086	10	-0.4493	12	1.1332	9	-0.1725	12	1.13773	13
0.60335	6	0.693275	7	1.65708	7	-0.248075	10	-0.38735	12	1.22192	9	-0.1612	12	1.31393	13
0.616925	6	0.7267	7	1.77113	7	-0.110675	10	-0.165225	12	1.27465	9	-0.1248	12	1.37982	13
0.63115	6	0.805375	7	1.82817	7	-0.066075	10	-0.135025	12	1.67347	9	-0.028875	12	1.45243	13
0.695975	6	0.866825	7	1.95488	7	0.056525	10	0.02625	12	1.87087	9	-0.005125	12	1.5199	13
0.736275	6	0.8819	7	1.98465	7	0.067025	10	0.029725	12	1.96875	9	0.104	12	1.52998	13
0.754325	6	1.0143	7	-0.4869	8	0.08375	10	0.110425	12	-0.406025	10	0.164275	12	1.554	13
0.856525	6	1.13305	7	-0.4246	8	0.1512	10	0.450425	12	-0.359075	10	0.4947	12	1.8618	13
0.90295	6	1.24283	7	-0.312325	8	0.312825	10	0.584125	12	-0.207875	10	0.578025	12	1.89477	13
0.96485	6	1.247	7	-0.128775	8	0.48885	10	0.732125	12	0.008225	10	0.644725	12	1.93768	13
1.2123	6	1.3473	7	0.174525	8	0.554	10	0.89305	12	0.21555	10	0.678075	12	-0.366325	14
1.354	6	1.3758	7	0.200725	8	0.617325	10	1.00993	12	0.315	10	0.819375	12	-0.231025	14
1.50567	6	1.41457	7	0.26875	8	0.6384	10	1.33115	12	0.326575	10	0.8784	12	0.17255	14
1.56852	6	1.58122	7	0.307325	8	0.76135	10	1.5262	12	0.3697	10	1.05148	12	0.4696	14
1.6803	6	1.70085	7	0.354725	8	1.29052	10	1.8071	12	0.38425	10	1.18235	12	1.0238	14
-0.9063	7	1.73433	7	0.3797	8	1.66602	10	1.83413	12	0.442275	10	1.25003	12	1.16603	14
-0.8651	7	1.74355	7	0.42875	8	1.9148	10	-0.368675	13	0.60325	10	1.30005	12	1.18158	14
-0.762325	7	1.8023	7	0.54435	8	-0.44585	11	-0.219975	13	0.733025	10	1.49698	12	1.30357	14
-0.53035	7	1.826	7	0.589625	8	-0.4442	11	-0.066325	13	0.748675	10	1.50823	12	1.40058	14
-0.415525	7	1.97983	7	0.6671	8	-0.43	11	-0.004175	13	1.02697	10	1.589	12	1.79575	14
-0.32245	7	-0.3277	8	0.6937	8	-0.405725	11	0.0333	13	1.09935	10	1.68293	12	1.94353	14
-0.189625	7	-0.23095	8	0.78	8	-0.321475	11	0.08325	13	1.22035	10	1.69348	12	-0.46215	15
-0.008575	7	-0.221525	8	0.890125	8	-0.27395	11	0.143825	13	1.926	10	1.7021	12	-0.38835	15
0.057875	7	-0.19965	8	1.02315	8	-0.17615	11	0.270625	13	-0.49945	11	1.83585	12	-0.3874	15
0.092525	7	-0.081075	8	1.16515	8	0.2387	11	0.33855	13	-0.4802	11	1.91168	12	0.11855	15
0.09655	7	-0.04635	8	1.20038	8	0.36645	11	0.492	13	-0.403775	11	1.9456	12	0.247375	15
0.1482	7	0.0545	8	1.23408	8	0.468375	11	0.9605	13	-0.397575	11	1.9574	12	0.3931	15
0.1887	7	0.162325	8	1.29575	8	0.58555	11	1.34365	13	-0.311825	11	1.9688	12	0.5993	15
0.210525	7	0.1764	8	1.3405	8	0.90345	11	1.53	13	-0.2553	11	-0.458475	13	0.716925	15
0.380675	7	0.19925	8	1.36103	8	1.04613	11	1.6391	13	-0.2349	11	-0.414325	13	0.840425	15
0.496925	7	0.243325	8	1.52575	8	1.06043	11	1.7319	13	-0.212975	11	-0.400275	13	0.9374	15
0.51495	7	0.30415	8	1.60705	8	1.48433	11	1.82922	13	-0.00145	11	-0.14685	13	1.13903	15
0.58245	7	0.35985	8	1.611	8	-0.47415	12	-0.31055	14	0.0185	11	0.73125	13	1.4475	15
0.5917	7	0.527475	8	-0.49515	9	-0.4684	12	-0.3048	14	0.167075	11	0.942475	13	1.85887	15
0.68025	7	0.59965	8	-0.477775	9	-0.357425	12	-0.292975	14	0.228525	11	0.9958	13	-0.478875	16
0.69855	7	0.61305	8	-0.388125	9	-0.326775	12	-0.080575	14	0.4206	11	1.05693	13	-0.325525	16
0.73725	7	0.661875	8	-0.359175	9	-0.31425	12	0.03405	14	0.498425	11	1.08025	13	-0.1451	16
0.836925	7	0.7449	8	-0.253825	9	-0.167275	12	0.0481	14	0.6665	11	1.158	13	-0.047225	16
0.898075	7	0.796375	8	-0.215675	9	-0.0805	12	0.06055	14	0.67835	11	1.19158	13	0.0104	16
1.06557	7	1.10448	8	-0.02495	9	-0.0142	12	0.071125	14	0.729675	11	1.26373	13	0.1111	16
1.11433	7	1.1399	8	-0.00305	9	0.01705	12	0.0804	14	0.741725	11	1.41005	13	0.19185	16
1.25485	7	1.15043	8	0.194725	9	0.349925	12	0.085075	14	0.888475	11	1.48733	13	0.23335	16
1.28358	7	1.15678	8	0.285625	9	0.623325	12	0.09625	14	0.97685	11	1.57053	13	0.4007	16
1.30455	7	1.19338	8	0.442575	9	0.686	12	0.16465	14	1.05075	11	1.69768	13	0.465825	16
1.38788	7	1.29403	8	0.60145	9	1.2122	12	0.181225	14	1.0721	11	1.77437	13	0.7394	16
1.49175	7	1.8636	8	0.605	9	1.23998	12	0.186125	14	1.26137	11	1.8797	13	1.17047	16
1.5748	7	1.97013	8	0.61045	9	-0.491925	13	0.250725	14	1.37897	11	1.97545	13	1.37465	16
1.62193	7	-0.467925	9	0.763	9	-0.42125	13	0.265525	14	1.86397	11	-0.4552	14	1.52637	16
1.65337	7	-0.4563	9	0.838375	9	-0.408975	13	0.37845	14	-0.4051	12	-0.41415	14	1.56027	16
1.71457	7	-0.441475	9	1.01828	9	-0.332125	13	0.49985	14	-0.3454	12	-0.394725	14	1.67322	16
1.75915	7	-0.37045	9	1.0434	9	-0.22625	13	0.552125	14	-0.198425	12	-0.38525	14	1.70888	16
-0.86915	8	-0.3408	9	1.04855	9	-0.089625	13	0.644375	14	-0.1207	12	-0.350275	14	1.7192	16
-0.71865	8	-0.21895	9	1.15318	9	0.14735	13	0.80805	14	0.26965	12	-0.331775	14	1.72297	16
-0.61465	8	-0.20415	9	1.71445	9	0.27065	13	1.09942	14	0.301775	12	-0.297225	14	1.85945	16
-0.249975	8	-0.186975	9	1.8294	9	0.325675	13	1.13397	14	0.31175	12	-0.185075	14	1.97983	16
0.07275	8	-0.08675	9	1.85035	9	0.363525	13	1.3957	14	0.342175	12	-0.035975	14	-0.37305	17
0.167775	8	0.1553	9	1.9039	9	0.520775	13	1.5372	14	0.381	12	0.035375	14	-0.36485	17
0.2004	8	0.177625	9	1.94433	9	0.534275	13	-0.4938	15	0.551425	12	0.110725	14	-0.161225	17
0.2498	8	0.26305	9	1.97242	9	0.596975	13	-0.37695	15	0.585325	12	0.17975	14	-0.15385	17
0.29245	8	0.2831	9	1.99315	9	0.807575	13	-0.3129	15	0.9158	12	0.199125	14	-0.0623	17
0.366125	8	0.56735	9	0.1092	10	0.8667	13	-0.246775	15	1.0812	12	0.249775	14	-0.057475	17
0.37925	8	0.715725	9	0.19255	10	0.937325	13	-0.243975	15	1.29573	12	0.33495	14	-0.026025	17
0.381275	8	0.74925	9	0.222875	10	0.9729	13	-0.1992	15	1.31558	12	0.4362	14	0.03525	17
0.4694	8	0.815925	9	0.2612	10	1.15493	13	-0.101325	15	1.399	12	0.485025	14	0.18705	17
0.628925	8	0.82435	9	0.345275	10	1.38463	13	-0.085	15	1.4603	12	0.551175	14	0.19345	17
0.667925	8	0.9491	9	0.411475	10	1.41513	13	0.03715	15	1.52968	12	0.663275	14	0.284975	17
0.819	8	0.97335	9	0.4596	10	1.59553	13	0.1214	15	1.55185	12	0.961825	14	0.3384	17
1.16428	8	1.08295	9	0.567425	10	-0.47065	14	0.12585	15	1.64275	12	1.05433	14	0.6507	17
1.19905	8	1.10068	9	0.68975	10	-0.465625	14	0.289525	15	1.69413	12	1.10275	14	0.722325	17
1.23225	8	1.22975	9	0.6995	10	-0.454825	14	0.3526	15	1.8289	12	1.18858	14	1.01115	17
1.29097	8	1.31938	9	0.714125	10	-0.437325	14	0.41235	15	1.9153	12	1.19835	14	1.2326	17
1.39803	8	1.43435	9	0.827875	10	-0.341725	14	0.4315	15	1.97895	12	1.24315	14	1.25795	17
1.46162	8	1.48775	9	0.851075	10	-0.28465	14	0.4421	15	-0.406675	13	1.26215	14	1.31082	17
1.50195	8	1.66547	9	0.9332	10	-0.14285	14	0.9336	15	-0.40205	13	1.29433	14	1.31212	17
1.61198	8	1.84062	9	1.05443	10	-0.0995	14	1.02322	15	-0.3392	13	1.32105	14	1.60747	17
1.68475	8	1.97165	9	1.21658	10	-0.091325	14	1.02485	15	-0.269875	13	1.44175	14	1.61768	17
1.69013	8	-0.4094	10	1.45777	10	-0.0471	14	1.18002	15	-0.097625	13	1.49353	14	-0.415825	18
1.73148	8	-0.395525	10	1.71475	10	-0.0107	14	1.2365	15	-0.086875	13	1.65313	14	-0.28125	18
-0.893375	9	-0.310075	10	1.74023	10	0.021675	14	1.25387	15	0.106675	13	1.73403	14	-0.2362	18
-0.6058	9	-0.194475	10	-0.441925	11	0.078025	14	1.36992	15	0.180125	13	1.8005	14	-0.12195	18
-0.416625	9	-0.1528	10	-0.42985	11	0.12195	14	1.5584	15	0.22575	13	1.8449	14	0.333	18
-0.40175	9	-0.01085	10	-0.380775	11	0.169225	14	1.59797	15	0.252425	13	-0.43735	15	0.3812	18
-0.391875	9	0.006325	10	-0.367725	11	0.3631	14	1.60775	15	0.275075	13	-0.418275	15	0.697075	18
-0.335675	9	0.0236	10	-0.3453	11	0.366925	14	1.69823	15	0.294325	13	-0.2065	15	0.8204	18
-0.304025	9	0.13575	10	-0.32455	11	0.41145	14	1.80328	15	0.3373	13	-0.111625	15	1.07132	18
-0.221275	9	0.165075	10	-0.31565	11	0.468125	14	1.9719	15	0.341825	13	0.092825	15	1.118	18
-0.175175	9	0.230925	10	-0.254925	11	0.796275	14	-0.448275	16	0.51185	13	0.185275	15	1.28523	18
0.074625	9	0.24485	10	-0.0903	11	0.95275	14	-0.400725	16	0.569725	13	0.307425	15	1.29925	18
0.159525	9	0.24795	10	0.192975	11	1.13872	14	-0.3302	16	0.732475	13	0.434875	15	1.35495	18
0.195075	9	0.25345	10	0.23735	11	1.27402	14	-0.3276	16	0.78965	13	0.85955	15	1.98578	18
0.23015	9	0.27385	10	0.3516	11	1.6776	14	-0.3258	16	0.857375	13	0.957875	15	-0.490175	19
0.2992	9	0.3785	10	0.392925	11	1.97465	14	-0.1747	16	0.954375	13	1.20687	15	-0.283725	19
0.37985	9	0.406375	10	0.635675	11	-0.302675	15	-0.125875	16	1.44255	13	1.29702	15	-0.204775	19
0.39275	9	0.414675	10	0.78655	11	-0.141775	15	-0.114825	16	1.52362	13	1.3909	15	-0.125525	19
0.426175	9	0.459375	10	0.836675	11	-0.0913	15	-0.048225	16	1.58675	13	1.50437	15	-0.1116	19
0.523275	9	0.54645	10	0.98225	11	-0.03325	15	0.026675	16	1.79543	13	1.6356	15	-0.056	19
0.542125	9	0.557475	10	1.03625	11	0.036775	15	0.038075	16	1.81272	13	1.66302	15	0.088425	19
0.58075	9	0.8238	10	1.158	11	0.4411	15	0.0643	16	-0.429475	14	1.68095	15	0.431625	19
0.6937	9	0.9033	10	1.20397	11	0.8849	15	0.13265	16	-0.375575	14	1.7487	15	0.448525	19
0.71515	9	1.11345	10	1.27045	11	0.94115	15	0.248225	16	-0.3038	14	1.91912	15	0.489275	19
0.886425	9	1.20775	10	1.3044	11	1.04192	15	0.3023	16	-0.2795	14	1.92805	15	0.570525	19
0.8992	9	1.21617	10	1.3205	11	1.11572	15	0.327425	16	-0.181525	14	1.95925	15	0.81705	19
1.05315	9	1.2248	10	1.50257	11	1.11668	15	0.531175	16	-0.1144	14	-0.472375	16	0.8957	19
1.07572	9	1.25797	10	1.65435	11	1.62262	15	0.551925	16	-0.07005	14	-0.39745	16	1.00045	19
1.10077	9	1.46222	10	1.80662	11	1.75145	15	0.57315	16	-0.068875	14	-0.369325	16	1.01105	19
1.12248	9	1.61857	10	1.83198	11	1.89718	15	0.675225	16	0.12665	14	-0.33595	16	1.1246	19
1.1596	9	1.79515	10	1.8804	11	-0.430175	16	0.71395	16	0.164575	14	-0.0484	16	1.18745	19
1.29357	9	1.8232	10	1.89517	11	-0.412575	16	0.754225	16	0.18685	14	0.038575	16	1.19023	19
1.32637	9	1.85502	10	1.99007	11	-0.40915	16	0.757525	16	0.208975	14	0.29405	16	1.40182	19
1.34135	9	1.86162	10	-0.4747	12	-0.349375	16	0.81605	16	0.226325	14	0.35715	16	1.42043	19
1.39085	9	1.90752	10	-0.439675	12	-0.343425	16	0.904825	16	0.3223	14	0.4714	16	1.66003	19
1.45262	9	1.9429	10	-0.15855	12	-0.28075	16	1.3144	16	0.340375	14	0.56575	16	1.68713	19
1.51368	9	-0.396525	11	-0.14575	12	-0.27545	16	1.44302	16	0.45565	14	0.582725	16	1.90455	19
1.5944	9	-0.198725	11	-0.03775	12	-0.272275	16	1.7614	16	0.463025	14	0.60005	16	-0.251525	20
-0.669	10	-0.18485	11	0.106175	12	-0.2321	16	1.79968	16	0.5239	14	0.63215	16	-0.126725	20
0.095125	10	-0.098875	11	0.22205	12	-0.139375	16	1.84805	16	0.536275	14	0.661275	16	-0.110825	20
0.20295	10	-0.097225	11	0.32265	12	-0.125775	16	1.94017	16	0.55155	14	0.738925	16	-0.106925	20
0.222275	10	-0.08255	11	0.4381	12	-0.071425	16	-0.45385	17	0.618025	14	0.74585	16	-0.0172	20
0.23915	10	-0.079375	11	0.4648	12	0.09885	16	-0.4183	17	0.6272	14	0.88985	16	0.14155	20
0.253275	10	0.084325	11	0.4804	12	0.168725	16	-0.285725	17	0.7067	14	0.948625	16	0.378725	20
0.352825	10	0.191275	11	0.6722	12	0.346425	16	-0.22295	17	0.734125	14	1.06653	16	0.432925	20
0.38215	10	0.20955	11	0.75395	12	0.372625	16	-0.04845	17	0.94535	14	1.30725	16	0.8761	20
0.41995	10	0.20995	11	0.845125	12	0.83125	16	-0.0428	17	1.07323	14	1.42003	16	0.9162	20
0.5045	10	0.225475	11	0.862025	12	1.02623	16	0.116575	17	1.11227	14	1.53303	16	0.96045	20
0.5949	10	0.23395	11	0.87185	12	1.17958	16	0.260025	17	1.31605	14	1.59488	16	1.43365	20
0.614325	10	0.243175	11	1.33943	12	1.36	16	0.6157	17	1.3752	14	1.65043	16	1.46598	20
0.663575	10	0.2716	11	1.48588	12	1.45788	16	0.63825	17	1.64165	14	1.77255	16	1.61902	20
0.7022	10	0.275525	11	1.81408	12	1.5155	16	0.827325	17	1.6481	14	1.86308	16	-0.39165	21
0.74065	10	0.36115	11	-0.3047	13	1.6162	16	1.12228	17	1.70997	14	1.88858	16	-0.3892	21
0.77615	10	0.4634	11	-0.187925	13	1.69695	16	1.64475	17	1.7825	14	1.90328	16	-0.367275	21
0.90865	10	0.49215	11	-0.054	13	1.73845	16	1.79543	17	1.91525	14	1.9115	16	-0.331	21
0.951825	10	0.601025	11	-0.045075	13	1.9058	16	1.84248	17	-0.441075	15	1.9244	16	-0.295775	21
1.0248	10	0.73535	11	0.01145	13	1.97093	16	1.9461	17	-0.32645	15	1.96775	16	0.273625	21
1.04525	10	0.774775	11	0.0313	13	-0.379525	17	-0.4579	18	-0.26465	15			0.337675	21
1.1758	10	0.791675	11	0.03485	13	-0.3698	17	-0.35315	18	-0.187925	15			0.449275	21
1.25365	10	0.8254	11	0.1209	13	-0.266225	17	0.016325	18	-0.13145	15			0.503875	21
1.25905	10	0.826675	11	0.23785	13	-0.26465	17	0.1291	18	-0.093625	15			0.600025	21
1.30553	10	0.8466	11	0.24475	13	-0.2195	17	0.15545	18	-0.00735	15			0.9274	21
1.32865	10	0.9484	11	0.3644	13	-0.205125	17	0.230125	18	-0.004775	15			0.9646	21
1.424	10	1.0385	11	0.3982	13	-0.18205	17	0.248475	18	0.065225	15			1.00182	21
1.5869	10	1.16305	11	0.49095	13	0.1273	17	0.585925	18	0.237675	15			1.1021	21
1.67645	10	1.17205	11	0.702775	13	0.164	17	0.58765	18	0.275475	15			1.19842	21
1.67778	10	1.28377	11	0.734925	13	0.3161	17	0.79575	18	0.293275	15			1.36522	21
-0.8322	11	1.32037	11	0.743475	13	0.3422	17	0.86885	18	0.3002	15			1.36722	21
-0.6842	11	1.48342	11	0.7664	13	0.440125	17	0.96855	18	0.418475	15			-0.40605	22
-0.620925	11	1.53042	11	1.31563	13	0.5045	17	1.00472	18	0.519375	15			-0.254675	22
-0.554725	11	1.64847	11	1.40427	13	0.509525	17	1.0286	18	0.71665	15			-0.1178	22
-0.45965	11	1.71545	11	1.73277	13	0.530325	17	1.50058	18	0.736575	15			-0.06005	22
-0.44435	11	1.8079	11	-0.408275	14	0.623275	17	1.77485	18	0.760175	15			0.191775	22
-0.400175	11	1.83835	11	-0.3629	14	0.888575	17	1.932	18	0.767175	15			0.202325	22
-0.30585	11	1.8488	11	-0.242225	14	0.976725	17	-0.4568	19	0.905525	15			0.317175	22
-0.011125	11	1.9205	11	-0.0781	14	0.986275	17	-0.430775	19	1.09723	15			0.3524	22
0.10685	11	-0.481275	12	-0.052725	14	1.13205	17	-0.424	19	1.11385	15			0.43815	22
0.140675	11	-0.413	12	-0.033425	14	1.14025	17	-0.33385	19	1.3434	15			0.64205	22
0.15595	11	-0.370725	12	0.033325	14	1.34388	17	-0.21845	19	1.4202	15			0.751125	22
0.205375	11	-0.3595	12	0.1463	14	1.35125	17	-0.1805	19	1.48728	15			0.842525	22
0.250475	11	-0.3576	12	0.262225	14	1.4428	17	-0.07595	19	-0.47585	16			0.8996	22
0.301275	11	-0.314775	12	0.2812	14	1.44762	17	0.047075	19	-0.41905	16			1.06892	22
0.38105	11	-0.283675	12	0.308875	14	1.47908	17	0.0794	19	-0.193025	16			1.07842	22
0.47385	11	-0.260375	12	0.322675	14	1.54035	17	0.089175	19	-0.11955	16			1.32065	22
0.533825	11	-0.170975	12	0.354175	14	1.69215	17	0.14425	19	0.07145	16			1.59787	22
0.5885	11	-0.10665	12	0.40945	14	1.69855	17	0.231975	19	0.209225	16			1.65052	22
0.599825	11	-0.064875	12	0.4184	14	1.79007	17	0.281225	19	0.2948	16			1.8561	22
0.885225	11	0.1018	12	0.497825	14	1.8435	17	0.4889	19	0.301875	16			1.93582	22
0.925075	11	0.10815	12	0.658475	14	-0.3838	18	0.5646	19	0.3159	16			-0.42985	23
0.9624	11	0.120425	12	0.813425	14	-0.3318	18	0.65145	19	0.48415	16			-0.123	23
1.04257	11	0.1637	12	0.9322	14	-0.2933	18	0.66825	19	0.53965	16			0.170225	23
1.42945	11	0.24895	12	1.1506	14	-0.2587	18	0.86675	19	0.613875	16			0.2365	23
1.4962	11	0.25115	12	1.2878	14	-0.119675	18	0.98345	19	0.66505	16			0.647175	23
1.53022	11	0.2988	12	1.45752	14	-0.08165	18	1.03178	19	0.988825	16			1.19098	23
1.57957	11	0.344225	12	1.73782	14	-0.062525	18	1.27607	19	1.10755	16			1.19435	23
1.70057	11	0.349725	12	1.74532	14	-0.046625	18	1.4039	19	1.15297	16			1.23783	23
1.73482	11	0.55575	12	1.77013	14	-0.015475	18	1.4167	19	1.1867	16			1.2883	23
1.74095	11	0.617375	12	1.77272	14	-0.001775	18	1.42837	19	1.26425	16			1.36328	23
-0.946225	12	0.7523	12	1.79745	14	0.0257	18	1.49765	19	1.47657	16			1.41	23
-0.851775	12	0.770025	12	1.87752	14	0.153175	18	1.89905	19	1.70948	16			1.45783	23
-0.83515	12	0.790725	12	1.8971	14	0.163475	18	1.92493	19	1.75808	16			1.60713	23
-0.77205	12	0.97415	12	1.92235	14	0.17845	18	-0.487725	20	1.8257	16			1.6336	23
-0.5401	12	1.03818	12	-0.495625	15	0.3559	18	-0.4699	20					1.8067	23
-0.51405	12	1.0558	12	-0.48645	15	0.44235	18	-0.385075	20					1.88793	23
-0.4817	12	1.11775	12	-0.431175	15	0.921775	18	-0.309275	20					-0.472875	24
-0.432775	12	1.33988	12	-0.334925	15	1.08925	18	-0.1023	20					-0.46715	24
-0.38595	12	1.37008	12	-0.253425	15	1.22383	18	-0.056025	20					-0.4015	24
-0.279775	12	1.53135	12	-0.03655	15	1.26887	18	0.0311	20					-0.345575	24
-0.218	12	1.53483	12	0.126275	15	1.38313	18	0.06145	20					-0.28595	24
-0.139825	12	1.61553	12	0.246475	15	1.83808	18	0.07725	20					-0.14305	24
-0.0636	12	1.95553	12	0.358375	15	1.88627	18	0.080375	20					0.4353	24
0.061	12	-0.4567	13	0.495175	15	-0.3275	19	0.2288	20					0.751075	24
0.154575	12	-0.3484	13	0.7473	15	-0.199075	19	0.264775	20					1.14428	24
0.172975	12	-0.222425	13	0.847125	15	-0.10265	19	0.5597	20					1.2006	24
0.2245	12	-0.213025	13	0.98375	15	-0.08215	19	0.69125	20					1.24145	24
0.255	12	-0.17905	13	1.10205	15	-0.066025	19	1.08138	20					1.3208	24
0.28005	12	-0.158225	13	1.15867	15	-0.044125	19	1.0834	20					1.93285	24
0.37015	12	-0.044125	13	1.25387	15	-0.035475	19	1.39875	20					-0.448125	25
0.449925	12	-0.029225	13	1.2661	15	0.044	19	1.45982	20					-0.2341	25
0.501375	12	-0.0014	13	1.42037	15	0.0794	19	1.4698	20					-0.2312	25
0.546975	12	0.080175	13	1.43452	15	0.165475	19	1.67285	20					-0.143925	25
0.67585	12	0.114275	13	1.4647	15	0.3382	19	1.7215	20					-0.09155	25
0.788225	12	0.13085	13	1.81047	15	0.626675	19	1.7586	20					-0.041125	25
0.915675	12	0.179875	13	1.8417	15	0.71785	19	1.91712	20					0.007675	25
0.946675	12	0.215775	13	1.86362	15	0.871825	19	1.97715	20					0.156125	25
1.04457	12	0.228275	13	1.8692	15	0.921775	19	-0.473275	21					0.527375	25
1.11562	12	0.28005	13	1.8898	15	0.976	19	-0.3892	21					0.773375	25
1.27113	12	0.311775	13	-0.4135	16	1.01487	19	-0.288375	21					0.81135	25
1.31737	12	0.3899	13	-0.37705	16	1.22133	19	-0.21655	21					0.927975	25
1.42587	12	0.408175	13	-0.17255	16	1.30028	19	-0.156175	21					0.9895	25
1.5457	12	0.46165	13	-0.104325	16	1.37953	19	-0.0412	21					1.05185	25
1.57782	12	0.4781	13	-0.045625	16	1.39345	19	0.130425	21					1.0871	25
1.63803	12	0.544575	13	0.045	16	1.44905	19	0.15365	21					1.107	25
1.70572	12	0.553575	13	0.1003	16	1.59348	19	0.168625	21					1.14325	25
-0.975125	13	0.602275	13	0.12445	16	1.93667	19	0.285425	21					1.2478	25
-0.899975	13	0.66815	13	0.213825	16	1.95358	19	0.288475	21					1.27655	25
-0.78965	13	0.7838	13	0.26965	16	1.99433	19	0.317925	21					1.34967	25
-0.568225	13	0.804025	13	0.289475	16	-0.301725	20	0.3591	21					1.44875	25
-0.44405	13	0.81625	13	0.3454	16	-0.224475	20	0.468425	21					1.5057	25
-0.036075	13	0.8301	13	0.39015	16	-0.152625	20	0.6464	21					1.52532	25
-0.003175	13	0.8601	13	0.533925	16	0.55665	20	0.6635	21					1.5907	25
0.02515	13	0.8724	13	0.580725	16	0.728125	20	0.6703	21					1.69352	25
0.26885	13	1.1354	13	0.625175	16	1.0037	20	0.93085	21					1.80585	25
0.28805	13	1.2841	13	0.64605	16	1.25358	20	1.11045	21					1.86118	25
0.37775	13	1.43775	13	0.67495	16	1.37838	20	1.35535	21					1.933	25
0.428875	13	1.4999	13	0.771675	16	1.39428	20	1.54485	21					-0.358175	26
0.502075	13	1.53738	13	0.92025	16	1.39818	20	1.8291	21					-0.31375	26
0.519275	13	1.58733	13	1.06478	16	1.4879	20	1.838	21					-0.31175	26
0.573175	13	1.6479	13	1.1429	16	1.64665	20	1.89003	21					-0.27295	26
0.578175	13	1.7747	13	1.20858	16	1.88382	20	1.91838	21					-0.15775	26
0.6399	13	1.84263	13	1.25838	16	1.93803	20	1.94943	21					-0.1357	26
0.68765	13	1.99608	13	1.3797	16	-0.446075	21	-0.3907	22					-0.111425	26
0.832375	13	-0.4788	14	1.51803	16	-0.404175	21	-0.2826	22					-0.0513	26
0.9535	13	-0.439425	14	1.62623	16	-0.379975	21	-0.275425	22					-0.028225	26
0.982375	13	-0.4047	14	1.8507	16	-0.359525	21	-0.148925	22					0.095525	26
1.00918	13	-0.378425	14	-0.4747	17	-0.1197	21	-0.07055	22					0.3419	26
1.04903	13	-0.35875	14	-0.322825	17	-0.085425	21	-0.026	22					0.466325	26
1.13135	13	-0.2936	14	-0.320725	17	-0.0561	21	0.075975	22					0.557275	26
1.16737	13	-0.1142	14	-0.2755	17	-0.03735	21	0.085925	22					0.5919	26
1.29512	13	-0.07995	14	-0.11065	17	0.017425	21	0.13025	22					0.671675	26
1.34265	13	0.0008	14	-0.10455	17	0.30205	21	0.1346	22					0.72485	26
1.35632	13	0.083025	14	-0.0776	17	0.38505	21	0.14075	22					0.91855	26
1.562	13	0.14035	14	-0.02705	17	0.55605	21	0.15945	22					1.05652	26
1.67648	13	0.142875	14	-0.0246	17	0.62905	21	0.2597	22					1.3614	26
1.68185	13	0.186225	14	0.033025	17	0.67125	21	0.621825	22					1.4826	26
-0.78	14	0.19815	14	0.0511	17	0.69675	21	0.6452	22					1.58897	26
-0.754575	14	0.224275	14	0.093325	17	0.798675	21	0.806	22					1.59853	26
-0.689725	14	0.347075	14	0.1065	17	0.814275	21	0.863275	22					1.6314	26
-0.621225	14	0.433075	14	0.27305	17	0.875375	21	0.993675	22					1.91972	26
-0.59785	14	0.479325	14	0.3247	17	0.91745	21	1.03455	22					1.9275	26
0.0919	14	0.527175	14	0.37655	17	0.96175	21	1.3625	22					1.96435	26
0.204125	14	0.571225	14	0.384675	17	0.9773	21	1.47105	22					1.9913	26
0.2182	14	0.622975	14	0.4274	17	0.993325	21	1.56775	22					1.99758	26
0.23545	14	0.67105	14	0.4629	17	1.11243	21	1.5695	22					-0.49515	27
0.281425	14	0.715875	14	0.589275	17	1.11488	21	1.6988	22					-0.44745	27
0.459275	14	0.7366	14	0.93695	17	1.1368	21	1.74252	22					-0.387275	27
0.5305	14	0.757425	14	1.1759	17	1.17308	21	1.8952	22					-0.305025	27
0.550675	14	0.768575	14	1.2517	17	1.2083	21	-0.40415	23					-0.238175	27
0.687575	14	0.85585	14	1.39978	17	1.7777	21	-0.27215	23					-0.169325	27
0.7446	14	0.9408	14	1.57452	17	1.84175	21	-0.2321	23					0.09625	27
0.7909	14	1.19452	14	1.75078	17	1.95335	21	-0.191325	23					0.37665	27
1.0043	14	1.20027	14	1.91327	17	-0.461	22	-0.13635	23					0.445075	27
1.0485	14	1.2121	14	-0.36305	18	-0.3515	22	0.13515	23					0.59365	27
1.34167	14	1.4245	14	-0.310875	18	-0.1894	22	0.2262	23					0.722925	27
1.4845	14	1.53912	14	-0.27365	18	-0.18535	22	0.25095	23					0.987175	27
1.65132	14	1.55318	14	-0.179775	18	0.028725	22	0.365075	23					1.14862	27
1.683	14	1.56562	14	-0.112625	18	0.1654	22	0.412275	23					1.23542	27
1.74903	14	1.5762	14	0.12025	18	0.2623	22	0.60315	23					1.49175	27
-0.9985	15	1.58547	14	0.2205	18	0.351325	22	0.635575	23					1.60765	27
-0.98085	15	1.59015	14	0.22985	18	0.384175	22	0.8186	23					-0.273925	28
-0.959925	15	1.60132	14	0.26475	18	0.49535	22	0.884625	23					-0.244475	28
-0.95535	15	1.66972	14	0.547325	18	0.5362	22	0.92995	23					-0.135875	28
-0.93535	15	1.6863	14	0.6502	18	0.7228	22	1.03312	23					-0.100275	28
-0.882875	15	1.6912	14	0.8683	18	0.7354	22	1.23765	23					0.344475	28
-0.88035	15	1.7558	14	0.893025	18	0.9428	22	1.34035	23					0.411375	28
-0.71495	15	1.7706	14	0.92085	18	1.09902	22	1.50443	23					0.6821	28
-0.672325	15	1.88352	14	1.23145	18	1.2504	22	1.68205	23					0.822675	28
-0.258375	15	-0.497175	15	1.37145	18	1.38728	22	1.83112	23					0.9155	28
0.18125	15	-0.428825	15	1.47882	18	1.44502	22	1.9448	23					1.11193	28
0.267125	15	-0.345875	15	1.85022	18	1.69685	22	-0.483925	24					1.34573	28
0.280775	15	-0.2818	15	-0.4247	19	1.7074	22	-0.466225	24					1.35285	28
0.30935	15	-0.15305	15	-0.37025	19	1.82225	22	-0.45095	24					1.42055	28
0.354075	15	-0.091175	15	-0.319475	19	1.85747	22	-0.4341	24					1.4462	28
0.4235	15	-0.043325	15	-0.282975	19	1.94322	22	-0.28495	24					1.45833	28
0.45355	15	-0.023575	15	-0.07705	19	-0.476975	23	-0.1931	24					1.56545	28
0.4948	15	0.0104	15	-0.0014	19	-0.447725	23	-0.07205	24					1.60963	28
0.51635	15	0.0538	15	0.074625	19	-0.28955	23	0.020225	24					1.67235	28
0.58575	15	0.11935	15	0.13385	19	-0.117325	23	0.0941	24					1.67968	28
0.671975	15	0.1615	15	0.147475	19	-0.086225	23	0.107275	24					1.6992	28
0.7941	15	0.253125	15	0.1604	19	7.5e-05	23	0.197475	24					1.7421	28
0.84105	15	0.298925	15	0.24075	19	0.157875	23	0.310675	24					1.76115	28
1.13592	15	0.428375	15	0.32905	19	0.172325	23	0.31975	24					1.7863	28
1.25282	15	0.4926	15	0.3487	19	0.209025	23	0.363875	24					1.84853	28
1.30542	15	0.495725	15	0.46735	19	0.3602	23	0.472075	24					-0.435725	29
1.4005	15	0.50475	15	0.5922	19	0.3633	23	0.5268	24					-0.426025	29
1.40708	15	0.590575	15	0.7343	19	0.436125	23	0.63495	24					-0.3755	29
1.51592	15	0.648375	15	0.809775	19	0.507125	23	0.643025	24					-0.0697	29
1.52643	15	0.79045	15	0.845075	19	0.817075	23	0.90485	24					-0.044525	29
1.56317	15	0.8009	15	0.862925	19	0.818375	23	0.968025	24					0.665825	29
1.64255	15	0.831725	15	0.930825	19	0.874375	23	0.980075	24					0.69265	29
1.72995	15	1.01025	15	1.15918	19	0.91725	23	1.2128	24					0.94095	29
-0.755275	16	1.1271	15	1.41737	19	0.924525	23	1.25525	24					1.05222	29
-0.729025	16	1.19115	15	1.479	19	1.07525	23	1.25857	24					1.26665	29
-0.698275	16	1.25727	15	1.59345	19	1.3821	23	1.32085	24					1.48865	29
-0.66855	16	1.26008	15	1.7195	19	1.67532	23	1.45645	24					1.49212	29
-0.4527	16	1.30485	15	1.76145	19	1.7416	23	1.48293	24					1.62482	29
-0.310725	16	1.40272	15	1.78105	19	-0.450075	24	1.78063	24					1.6749	29
-0.11765	16	1.41905	15	1.8422	19	-0.40375	24	1.80083	24					1.79762	29
0.188825	16	1.5412	15	1.84413	19	-0.30725	24	1.83212	24					1.83568	29
0.192875	16	1.62545	15	1.85213	19	-0.281325	24	1.96097	24					1.8493	29
0.225975	16	1.6299	15	1.88365	19	-0.16775	24	-0.48975	25					1.88785	29
0.241425	16	1.79358	15	1.90038	19	-0.134825	24	-0.4566	25					1.92792	29
0.281425	16	1.85665	15	1.9497	19	-0.1259	24	-0.396	25					1.99922	29
0.318025	16	1.9164	15	-0.439475	20	-0.110025	24	-0.278425	25					-0.494875	30
0.335	16	1.93555	15	-0.35495	20	0.000175	24	0.012625	25					-0.409375	30
0.360075	16	1.94615	15	-0.33085	20	0.0557	24	0.350575	25					-0.334825	30
0.42015	16	-0.454025	16	-0.30045	20	0.075725	24	0.3778	25					-0.200025	30
0.5619	16	-0.3844	16	-0.205425	20	0.09545	24	0.405275	25					-0.141075	30
0.7295	16	-0.367075	16	-0.14645	20	0.110225	24	0.435575	25					-0.0343	30
0.795975	16	-0.32655	16	-0.06735	20	0.15185	24	0.4473	25					0.06605	30
1.13807	16	-0.311	16	-0.052325	20	0.18735	24	0.55135	25					0.17005	30
1.19525	16	-0.268175	16	-0.04445	20	0.1897	24	0.56865	25					0.178775	30
1.43205	16	-0.253725	16	0.011425	20	0.22125	24	0.59945	25					0.257525	30
1.48557	16	-0.031275	16	0.0806	20	0.24125	24	0.62125	25					0.279175	30
1.51547	16	0.030975	16	0.0989	20	0.274775	24	0.765275	25					0.381475	30
1.59807	16	0.082075	16	0.1322	20	0.46915	24	1.01775	25					0.398175	30
-0.7794	17	0.1154	16	0.179225	20	0.523275	24	1.0254	25					0.400175	30
-0.1965	17	0.1571	16	0.2574	20	0.6018	24	1.18443	25					0.57395	30
0.111125	17	0.2641	16	0.28785	20	0.693675	24	1.32917	25					0.92105	30
0.1327	17	0.2744	16	0.471875	20	0.7878	24	1.39048	25					0.966925	30
0.160375	17	0.2845	16	0.499025	20	0.885675	24	1.61107	25					0.9953	30
0.2013	17	0.459825	16	0.734025	20	1.0312	24	1.6533	25					1.00235	30
0.242225	17	0.641775	16	0.81245	20	1.03693	24	1.9303	25					1.2648	30
0.312625	17	0.646025	16	0.82885	20	1.10257	24	-0.4469	26					1.4455	30
0.3711	17	0.70365	16	0.9085	20	1.1585	24	-0.365475	26					1.60437	30
0.439325	17	0.736475	16	0.961475	20	1.21813	24	-0.3438	26					1.69075	30
0.450075	17	0.739025	16	1.09908	20	1.36103	24	-0.2842	26					-0.36305	31
0.560525	17	0.754775	16	1.14603	20	1.93938	24	-0.1053	26					-0.172875	31
0.69595	17	0.779325	16	1.29723	20	-0.3907	25	-0.092825	26					-0.15305	31
0.729525	17	0.879075	16	1.51332	20	-0.321625	25	-0.001375	26					-0.013625	31
0.811375	17	0.93515	16	1.72065	20	-0.29995	25	0.0853	26					0.030025	31
0.884425	17	1.05683	16	1.8201	20	-0.288375	25	0.199225	26					0.2635	31
0.958025	17	1.10437	16	1.83168	20	-0.25355	25	0.2696	26					0.770725	31
1.11292	17	1.1749	16	1.8748	20	-0.20235	25	0.37405	26					1.0242	31
1.14792	17	1.1775	16	1.88935	20	-0.0897	25	0.399375	26					1.03358	31
1.20132	17	1.1793	16	1.94737	20	-0.0225	25	0.45955	26					1.25243	31
1.24777	17	1.3304	16	-0.4028	21	0.02225	25	0.483475	26					1.3007	31
1.322	17	1.37922	16	-0.286025	21	0.20425	25	0.520925	26					1.7253	31
1.46918	17	1.39028	16	-0.138325	21	0.2429	25	0.545625	26					1.81042	31
1.48662	17	1.45687	16	-0.125625	21	0.384425	25	0.58595	26					1.95145	31
1.65885	17	1.53178	16	-0.10355	21	0.9836	25	0.7628	26					-0.215775	32
-0.963175	18	1.54317	16	-0.040125	21	1.05592	25	0.883725	26					-0.176075	32
-0.8956	18	1.5694	16	-0.031275	21	1.26995	25	0.95555	26					-0.132875	32
-0.676325	18	1.63775	16	0.04005	21	1.27285	25	1.00367	26					-0.11465	32
-0.6676	18	1.75333	16	0.058975	21	1.36013	25	1.04788	26					-0.016025	32
-0.448875	18	1.8074	16	0.18585	21	1.4125	25	1.11997	26					-0.00815	32
-0.214275	18	1.83252	16	0.198325	21	1.46293	25	1.12375	26					0.031375	32
0.054675	18	-0.390575	17	0.478	21	1.51173	25	1.18232	26					0.055275	32
0.0965	18	-0.326125	17	0.4971	21	1.66017	25	1.25605	26					0.22505	32
0.14835	18	-0.193275	17	0.55145	21	-0.4731	26	1.27782	26					0.273475	32
0.153925	18	-0.179075	17	0.561375	21	-0.44225	26	1.55228	26					0.36185	32
0.181475	18	-0.14355	17	0.712425	21	-0.285175	26	1.90117	26					0.406825	32
0.22835	18	-0.069775	17	0.760625	21	-0.180925	26	1.97957	26					0.52975	32
0.33645	18	0.0755	17	0.85505	21	-0.129825	26	-0.410475	27					0.650275	32
0.546075	18	0.205375	17	1.0046	21	-0.0899	26	-0.29235	27					0.78985	32
0.64505	18	0.224225	17	1.02385	21	-0.08385	26	-0.2145	27					0.89125	32
0.71365	18	0.233675	17	1.10027	21	-0.0572	26	-0.19925	27					1.01782	32
0.75415	18	0.240775	17	1.10648	21	0.049925	26	-0.12015	27					1.05573	32
0.878225	18	0.284375	17	1.19222	21	0.185175	26	0.173725	27					1.20602	32
0.97655	18	0.301425	17	1.24875	21	0.30385	26	0.273325	27					1.60387	32
1.26625	18	0.3115	17	1.26915	21	0.4111	26	0.40295	27					1.84087	32
1.33828	18	0.319625	17	1.29108	21	0.4661	26	0.415375	27					1.88083	32
1.35603	18	0.368775	17	1.5026	21	0.492125	26	0.842175	27					1.91175	32
1.5126	18	0.476275	17	1.52255	21	0.500325	26	1.0682	27
1.56243	18	0.485875	17	1.67112	21	0.62075	26	1.18943	27
1.7252	18	0.600325	17	1.73257	21	0.68115	26	1.3399	27
-0.3282	19	0.659925	17	1.92465	21	0.694	26	1.70308	27
-0.08665	19	0.73405	17	-0.479825	22	0.6969	26	1.78723	27
0.129925	19	0.870925	17	-0.41995	22	1.14592	26	1.84735	27
0.269725	19	0.899375	17	-0.34855	22	1.19035	26	1.91723	27
0.3747	19	1.05025	17	-0.292625	22	1.19235	26	1.93108	27
0.620225	19	1.0858	17	-0.2573	22	1.23115	26	-0.449875	28
0.66655	19	1.21838	17	-0.2476	22	1.34635	26	-0.4258	28
0.701575	19	1.28115	17	-0.17625	22	1.3684	26	-0.3995	28
0.75325	19	1.45565	17	-0.137425	22	1.39268	26	-0.325725	28
0.837875	19	1.4613	17	-0.11565	22	1.4528	26	-0.084525	28
1.0789	19	1.62068	17	-0.09925	22	1.47588	26	-0.029175	28
1.11193	19	1.76413	17	-0.04145	22	1.59962	26	0.0558	28
1.17373	19	-0.455	18	-0.008725	22	1.846	26	0.141675	28
1.18782	19	-0.395975	18	-0.000375	22	1.97043	26	0.390725	28
1.2025	19	-0.290675	18	0.16385	22	-0.44945	27	0.4348	28
1.2685	19	-0.254375	18	0.180175	22	-0.426875	27	0.593725	28
1.34738	19	-0.21325	18	0.1902	22	-0.343075	27	0.796225	28
1.35615	19	-0.156375	18	0.205675	22	-0.248275	27	0.89735	28
1.36725	19	-0.154275	18	0.265375	22	-0.205625	27	1.0826	28
1.4429	19	-0.07175	18	0.328775	22	0.0078	27	1.1348	28
1.47488	19	-0.03875	18	0.4898	22	0.123175	27	1.15065	28
1.51365	19	-0.016625	18	0.55505	22	0.1325	27	1.5243	28
1.564	19	-0.00355	18	0.63485	22	0.1487	27	1.55462	28
1.63898	19	0.10295	18	0.766375	22	0.15545	27	1.75955	28
-0.87595	20	0.2037	18	0.8012	22	0.425	27	1.9017	28
-0.790875	20	0.211225	18	0.85095	22	0.498575	27	-0.4865	29
-0.750325	20	0.22395	18	0.85785	22	0.5777	27	-0.479475	29
-0.5652	20	0.243775	18	0.862475	22	0.722825	27	-0.4479	29
-0.5313	20	0.284625	18	0.994975	22	0.8378	27	-0.4032	29
-0.4783	20	0.29235	18	1.08957	22	0.843425	27	-0.3965	29
-0.037525	20	0.3136	18	1.09723	22	0.9172	27	-0.318875	29
-0.0001	20	0.389925	18	1.1502	22	0.983525	27	-0.292325	29
0.1034	20	0.417425	18	1.21978	22	1.0089	27	-0.095225	29
0.116575	20	0.419975	18	1.22043	22	1.0566	27	-0.082475	29
0.1836	20	0.439125	18	1.30395	22	1.11678	27	-0.0601	29
0.212025	20	0.46375	18	1.43928	22	1.19902	27	0.05175	29
0.3683	20	0.47345	18	1.68768	22	1.26588	27	0.055225	29
0.4849	20	0.566925	18	1.94215	22	1.33473	27	0.094375	29
0.51775	20	0.7167	18	1.97543	22	1.6003	27	0.1604	29
0.57465	20	0.812075	18	-0.41	23	1.8807	27	0.2024	29
0.588225	20	0.875625	18	-0.381375	23	1.94913	27	0.2089	29
0.636925	20	1.04617	18	-0.334575	23	-0.418275	28	0.36835	29
0.680525	20	1.15092	18	-0.3151	23	-0.37455	28	0.388425	29
0.9269	20	1.5204	18	-0.2333	23	-0.3683	28	0.3945	29
1.34118	20	1.63317	18	-0.171475	23	-0.1611	28	0.546325	29
1.38047	20	1.65953	18	-0.12735	23	-0.104475	28	0.577875	29
1.4175	20	1.7342	18	0.060775	23	-0.0599	28	0.6143	29
1.62095	20	1.75255	18	0.1075	23	-0.041625	28	0.716475	29
1.63468	20	-0.4283	19	0.22645	23	-0.0404	28	0.87055	29
-0.871725	21	-0.403475	19	0.387175	23	-0.00045	28	0.92405	29
-0.664	21	-0.40095	19	0.5808	23	0.236875	28	0.995275	29
-0.632025	21	-0.37575	19	0.807675	23	0.59835	28	1.01998	29
-0.127675	21	-0.35465	19	0.9152	23	0.7347	28	1.05075	29
-0.0777	21	-0.2729	19	0.95845	23	0.775775	28	1.0773	29
0.12005	21	-0.2292	19	1.09998	23	1.23115	28	1.2238	29
0.170475	21	-0.2008	19	1.15967	23	1.2606	28	1.30118	29
0.234975	21	-0.139725	19	1.30665	23	1.3692	28	1.4307	29
0.2786	21	0.0677	19	1.38437	23	1.4048	28	1.5755	29
0.2806	21	0.115825	19	1.77472	23	1.84955	28	1.9143	29
0.28975	21	0.129825	19	1.80685	23	1.91645	28	1.96105	29
0.306225	21	0.157025	19	1.81682	23	-0.482025	29	-0.497225	30
0.40575	21	0.206775	19	1.84725	23	-0.46295	29	-0.35925	30
0.417025	21	0.23345	19	1.88607	23	-0.40645	29	-0.34015	30
0.447975	21	0.25795	19	-0.344825	24	-0.400925	29	-0.276425	30
0.59385	21	0.262325	19	-0.33505	24	-0.38595	29	-0.2237	30
0.625	21	0.32125	19	-0.310575	24	-0.302975	29	-0.142075	30
0.753	21	0.327725	19	-0.270575	24	-0.230925	29	-0.101875	30
0.899675	21	0.407225	19	-0.215075	24	-0.052025	29	-0.068375	30
1.08758	21	0.4199	19	-0.204225	24	-0.021775	29	0.054475	30
1.23818	21	0.514575	19	-0.14825	24	0.2034	29	0.097225	30
1.28928	21	0.55305	19	-0.146975	24	0.205	29	0.160525	30
1.64543	21	0.61655	19	-0.1137	24	0.274325	29	0.224	30
1.65205	21	0.64925	19	-0.091625	24	0.4206	29	0.227825	30
1.71398	21	0.72825	19	0.099825	24	0.5541	29	0.2294	30
1.73933	21	0.7529	19	0.146625	24	0.5787	29	0.367025	30
-0.625325	22	0.78105	19	0.201475	24	0.814275	29	0.3915	30
-0.094725	22	0.832475	19	0.273375	24	0.90315	29	0.514875	30
0.23115	22	0.841825	19	0.3012	24	1.06942	29	0.5474	30
0.37005	22	0.85175	19	0.7643	24	1.07912	29	0.654	30
0.41	22	0.946725	19	0.85385	24	1.12965	29	0.712125	30
0.50465	22	1.0483	19	1.0248	24	1.43545	29	0.7368	30
0.63485	22	1.07433	19	1.11132	24	1.46062	29	0.745025	30
0.692875	22	1.0811	19	1.25535	24	-0.4172	30	0.931275	30
0.745	22	1.17125	19	1.26365	24	-0.381475	30	1.03928	30
0.81095	22	1.28665	19	1.30948	24	-0.373575	30	1.11055	30
0.822575	22	1.3246	19	1.3326	24	-0.3673	30	1.1643	30
0.925475	22	1.42915	19	1.3439	24	-0.35125	30	1.47535	30
0.956725	22	1.55218	19	1.3803	24	-0.332125	30	1.48378	30
0.970125	22	1.5845	19	1.47622	24	-0.258325	30	1.55398	30
1.0788	22	1.59428	19	1.49997	24	-0.2341	30	1.68422	30
1.1375	22	1.64935	19	1.6091	24	-0.2231	30	1.7858	30
1.14655	22	1.73707	19	1.66937	24	-0.129375	30	-0.440225	31
1.34613	22	1.78633	19	1.9998	24	-0.109375	30	-0.37195	31
1.37515	22	1.994	19	-0.408525	25	-0.05975	30	-0.345125	31
1.469	22	-0.244125	20	-0.35175	25	0.02105	30	-0.299975	31
1.54478	22	-0.15835	20	-0.29075	25	0.108175	30	-0.211525	31
1.56675	22	0.070675	20	-0.2093	25	0.11185	30	0.228925	31
1.62435	22	0.1066	20	-0.1739	25	0.16365	30	0.425775	31
1.7613	22	0.294875	20	-0.052475	25	0.2307	30	0.4286	31
-0.677075	23	0.320175	20	-0.0108	25	0.307525	30	0.474375	31
-0.66805	23	0.358425	20	0.04655	25	0.33675	30	0.79315	31
-0.621025	23	0.450075	20	0.103675	25	0.417625	30	0.84935	31
-0.53135	23	0.4708	20	0.13155	25	0.469875	30	0.9251	31
-0.336875	23	0.5009	20	0.174525	25	0.5861	30	1.04237	31
-0.253625	23	0.585	20	0.255025	25	0.73405	30	1.2098	31
0.038025	23	0.59595	20	0.294175	25	0.783275	30	1.2582	31
0.222275	23	0.6429	20	0.3062	25	0.841575	30	1.3376	31
0.296075	23	0.664025	20	0.3263	25	0.92235	30	1.4578	31
0.3707	23	0.789375	20	0.43255	25	1.01022	30	1.5587	31
0.568775	23	0.84155	20	0.570425	25	1.09573	30	1.6747	31
0.693975	23	0.97035	20	0.683625	25	1.17028	30	1.7183	31
1.189	23	1.00282	20	0.773925	25	1.30508	30	1.91453	31
1.26217	23	1.01735	20	0.917225	25	1.36402	30	1.9309	31
1.4384	23	1.03517	20	1.0466	25	1.4708	30	-0.492475	32
1.53515	23	1.12	20	1.09075	25	1.57115	30	-0.3728	32
1.54457	23	1.1958	20	1.1048	25	1.67515	30	-0.317	32
1.56645	23	1.40278	20	1.35822	25	1.68387	30	-0.28575	32
1.68502	23	1.44905	20	-0.469875	26	1.76263	30	-0.256	32
1.71975	23	1.53618	20	-0.442475	26	1.78427	30	-0.0426	32
-0.62435	24	1.56653	20	-0.4344	26	1.88658	30	-0.0337	32
-0.41515	24	1.58233	20	-0.42485	26	1.90328	30	0.157775	32
0.03965	24	1.58545	20	-0.3756	26	1.90528	30	0.16065	32
0.09465	24	1.73387	20	-0.3734	26	-0.469975	31	0.359675	32
0.2058	24	1.76985	20	-0.287325	26	-0.423175	31	0.3696	32
0.212725	24	-0.475475	21	-0.166325	26	-0.38285	31	0.394625	32
0.25495	24	-0.381025	21	-0.164175	26	-0.309125	31	0.433825	32
0.3013	24	-0.371525	21	-0.14305	26	-0.185175	31	0.468775	32
0.31595	24	-0.341225	21	0.0757	26	-0.075725	31	0.532425	32
0.372475	24	-0.28245	21	0.213675	26	0.11035	31	0.543625	32
0.4195	24	-0.235	21	0.28855	26	0.176425	31	0.5978	32
0.442225	24	-0.1705	21	0.574625	26	0.3869	31	0.609125	32
0.520125	24	-0.035825	21	0.74575	26	0.447175	31	0.79905	32
0.55945	24	0.0004	21	0.896	26	0.544425	31	1.03153	32
0.567225	24	0.0636	21	0.92635	26	0.66135	31	1.14942	32
0.6059	24	0.121275	21	1.04988	26	0.6863	31	1.3274	32
0.669775	24	0.174075	21	1.09093	26	0.9222	31	1.4026	32
0.747075	24	0.18165	21	1.11035	26	1.14203	31	1.6532	32
0.7913	24	0.2131	21	1.11983	26	1.3322	31	1.68185	32
0.817525	24	0.22155	21	1.1548	26	1.35203	31	1.7265	32
0.871	24	0.245575	21	1.1733	26	1.49145	31	1.74152	32
0.946975	24	0.2741	21	1.20785	26	1.5351	31	1.77655	32
1.00538	24	0.3158	21	1.32	26	1.76858	31
1.2622	24	0.33465	21	1.4691	26	-0.482625	32
1.3245	24	0.381925	21	1.54045	26	-0.37185	32
1.43678	24	0.446375	21	1.6158	26	-0.330175	32
1.62032	24	0.49575	21	1.68483	26	-0.31965	32
-0.77145	25	0.538075	21	1.7042	26	-0.30185	32
-0.764625	25	0.63025	21	1.75485	26	-0.101925	32
-0.5464	25	0.7794	21	1.84003	26	-0.010175	32
-0.464075	25	0.8089	21	1.94128	26	0.105775	32
-0.249175	25	1.03185	21	1.9901	26	0.198375	32
-0.168	25	1.11593	21	-0.418725	27	0.2241	32
-0.0137	25	1.21675	21	-0.200775	27	0.249	32
0.16165	25	1.28858	21	-0.17755	27	0.283275	32
0.165975	25	1.34895	21	0.05685	27	0.3326	32
0.243575	25	1.46393	21	0.1519	27	0.348325	32
0.308125	25	1.63555	21	0.5546	27	0.618575	32
0.313975	25	1.65877	21	0.6482	27	0.688375	32
0.35575	25	1.67375	21	0.723625	27	0.72405	32
0.431825	25	1.79055	21	1.0984	27	0.824625	32
0.495275	25	1.7936	21	1.10303	27	0.931975	32
0.604375	25	1.82305	21	1.16587	27	0.95995	32
0.627875	25	1.86423	21	1.2352	27	1.2883	32
0.6563	25	1.97355	21	1.40745	27	1.328	32
0.872675	25	-0.4003	22	1.4182	27	1.3712	32
0.9128	25	-0.36605	22	1.61175	27	1.38943	32
1.0132	25	-0.245075	22	1.6852	27	1.48805	32
1.11172	25	-0.12265	22	1.73082	27	1.49593	32
1.14362	25	-0.102375	22	1.7575	27	1.53545	32
1.2215	25	0.0938	22	1.78015	27	1.55935	32
1.29912	25	0.1748	22	1.7994	27	1.72912	32
1.31075	25	0.2275	22	1.84238	27	1.77755	32
1.32557	25	0.246575	22	1.8469	27	1.86593	32
1.3966	25	0.31525	22	-0.495025	28	1.9109	32
1.42625	25	0.421675	22	-0.481725	28
1.5481	25	0.451475	22	-0.436675	28
1.5629	25	0.474425	22	-0.3446	28
1.58007	25	0.5504	22	-0.25575	28
1.6803	25	0.678075	22	-0.2386	28
-0.91375	26	0.749925	22	-0.131925	28
-0.9083	26	0.907175	22	-0.057075	28
-0.718375	26	0.937725	22	0.1537	28
-0.575025	26	0.9856	22	0.19535	28
-0.492425	26	1.1144	22	0.2108	28
-0.31535	26	1.2225	22	0.412875	28
-0.22165	26	1.22968	22	0.448175	28
-0.1421	26	1.35618	22	0.4574	28
0.087475	26	1.43455	22	0.744625	28
0.0901	26	1.4791	22	0.784475	28
0.097375	26	1.58108	22	0.791125	28
0.216525	26	1.59103	22	0.93885	28
0.24765	26	1.63535	22	1.07565	28
0.25675	26	1.6397	22	1.12955	28
0.3528	26	1.64585	22	1.20133	28
0.647525	26	1.66455	22	1.22563	28
0.741575	26	1.7648	22	1.3236	28
0.850075	26	-0.35985	23	1.39073	28
0.9954	26	-0.33005	23	1.43508	28
1.04675	26	-0.268875	23	1.43625	28
1.0776	26	-0.22805	23	1.63178	28
1.15582	26	-0.21035	23	1.6697	28
1.15942	26	-0.12435	23	1.69198	28
1.19553	26	-0.08095	23	1.7141	28
1.35675	26	-0.0214	23	1.73145	28
1.37062	26	-0.0172	23	1.82743	28
1.45608	26	0.15255	23	1.8455	28
1.57168	26	0.1544	23	1.96078	28
1.61335	26	0.18005	23	1.96815	28
1.7553	26	0.190325	23	-0.4066	29
-0.950725	27	0.200675	23	-0.398675	29
-0.709	27	0.209575	23	-0.330375	29
-0.67165	27	0.270775	23	-0.2311	29
-0.35905	27	0.279025	23	-0.17835	29
0.0037	27	0.350375	23	-0.02295	29
0.0956	27	0.3564	23	0.028675	29
0.215325	27	0.3724	23	0.079975	29
0.23265	27	0.374725	23	0.16105	29
0.365	27	0.4387	23	0.190875	29
0.36725	27	0.593075	23	0.23205	29
0.3754	27	1.10095	23	0.251075	29
0.4236	27	1.23295	23	0.25585	29
0.468275	27	1.273	23	0.306825	29
0.536675	27	1.31378	23	0.47585	29
0.660025	27	1.36875	23	0.53295	29
0.791	27	1.64025	23	0.6032	29
0.883075	27	1.7313	23	0.875525	29
0.901225	27	1.75605	23	1.06675	29
1.03785	27	1.87018	23	1.08583	29
1.27193	27	1.91737	23	1.2976	29
1.2893	27	-0.43345	24	1.39247	29
1.37895	27	-0.39635	24	1.59692	29
1.4079	27	-0.336725	24	1.68937	29
1.51325	27	-0.3208	24	1.81153	29
1.5514	27	-0.2195	24	1.93898	29
1.74212	27	-0.217875	24	-0.49325	30
1.76402	27	-0.044725	24	-0.42995	30
-0.78665	28	0.10895	24	-0.39545	30
-0.743625	28	0.204375	24	-0.3331	30
-0.621875	28	0.21455	24	-0.318125	30
-0.43225	28	0.24955	24	-0.29975	30
-0.338425	28	0.284575	24	-0.2823	30
-0.1992	28	0.2938	24	-0.15665	30
-0.10875	28	0.343425	24	0.02645	30
0.034375	28	0.428675	24	0.0787	30
0.11925	28	0.51415	24	0.09545	30
0.218525	28	0.558675	24	0.1438	30
0.263675	28	0.567225	24	0.27265	30
0.274625	28	0.609	24	0.276575	30
0.28115	28	0.632475	24	0.462925	30
0.321825	28	0.675	24	0.59715	30
0.375525	28	0.7015	24	0.617125	30
0.388425	28	0.7318	24	0.63645	30
0.44295	28	0.8285	24	0.690475	30
0.514125	28	0.83655	24	0.704825	30
0.5947	28	0.8585	24	0.746625	30
0.7442	28	0.866375	24	0.809925	30
0.75615	28	0.901525	24	0.81835	30
0.7742	28	0.913275	24	0.89525	30
0.85875	28	0.994575	24	0.919475	30
0.999325	28	1.02015	24	1.06308	30
1.00887	28	1.03785	24	1.1777	30
1.13125	28	1.05313	24	1.2395	30
1.29587	28	1.06998	24	1.31622	30
1.41637	28	1.21912	24	1.3727	30
1.42295	28	1.31098	24	1.41053	30
1.44795	28	1.43203	24	1.4968	30
1.67882	28	1.5243	24	1.49938	30
1.6937	28	1.59818	24	1.56938	30
-0.961875	29	1.61135	24	1.74183	30
-0.275775	29	1.70155	24	1.77963	30
-0.2249	29	1.81475	24	1.79742	30
-0.15245	29	1.82382	24	1.80435	30
-0.020775	29	1.86795	24	1.92263	30
0.09485	29	1.97615	24	-0.4449	31
0.17555	29	-0.47435	25	-0.38045	31
0.28615	29	-0.456375	25	-0.354325	31
0.4036	29	-0.445875	25	-0.33945	31
0.4985	29	-0.42585	25	-0.181925	31
0.5445	29	-0.4068	25	-0.17575	31
0.63035	29	-0.374	25	-0.068175	31
0.683675	29	-0.156175	25	-0.006	31
0.970725	29	-0.0803	25	0.1304	31
0.97565	29	-0.019425	25	0.38685	31
1.11218	29	0.1301	25	0.406775	31
-0.9588	30	0.20025	25	0.5228	31
-0.91955	30	0.212525	25	0.57485	31
-0.871925	30	0.263475	25	0.593425	31
-0.783625	30	0.2833	25	0.6064	31
-0.71215	30	0.32395	25	0.67535	31
-0.527225	30	0.395925	25	0.958175	31
-0.448775	30	0.5658	25	0.995875	31
-0.4194	30	0.626225	25	1.02925	31
-0.12155	30	0.68245	25	1.08605	31
-0.119425	30	0.75485	25	1.31207	31
0.102	30	0.962825	25	1.38555	31
0.14515	30	1.01435	25	1.57655	31
0.1697	30	1.0475	25	1.71432	31
0.1946	30	1.1081	25	1.7999	31
0.214975	30	1.22567	25	1.80697	31
0.2214	30	1.51673	25	1.821	31
0.237575	30	1.85468	25	1.98925	31
0.263675	30	1.8819	25	-0.445925	32
0.278575	30	1.90938	25	-0.439725	32
0.2928	30	1.93968	25	-0.30035	32
0.3676	30	1.9514	25	-0.263775	32
0.613725	30	-0.46195	26	-0.2304	32
0.62925	30	-0.45635	26	-0.200175	32
0.980075	30	-0.288175	26	-0.18015	32
1.03067	30	-0.128675	26	-0.0486	32
1.0322	30	-0.064275	26	-0.0448	32
1.09458	30	-0.0216	26	-0.00595	32
1.0973	30	0.0416	26	0.02095	32
1.15225	30	0.156225	26	0.091825	32
1.16097	30	0.214625	26	0.110375	32
1.21108	30	0.2493	26	0.197775	32
1.32415	30	0.2785	26	0.21935	32
1.33623	30	0.27965	26	0.315925	32
1.3853	30	0.3231	26	0.380125	32
1.39835	30	0.331425	26	0.457275	32
1.42078	30	0.344125	26	0.50295	32
1.44153	30	0.369625	26	0.512325	32
1.45043	30	0.506175	26	0.56595	32
1.51115	30	0.6597	26	0.588775	32
1.67577	30	0.72765	26	0.591575	32
-0.765925	31	0.82575	26	0.638825	32
-0.4854	31	0.913125	26	0.709525	32
-0.121875	31	0.95425	26	0.8166	32
-0.046175	31	0.9692	26	0.848025	32
0.13105	31	1.05717	26	0.872825	32
0.2386	31	1.1386	26	0.96205	32
0.290375	31	1.16028	26	1.0317	32
0.30855	31	1.21988	26	1.10663	32
0.315225	31	1.39878	26	1.13475	32
0.350425	31	1.41125	26	1.16813	32
0.418725	31	1.5027	26	1.45568	32
0.43935	31	1.58938	26	1.54265	32
0.57005	31	1.7033	26	1.79813	32
0.64145	31	1.77368	26	1.86123	32
0.6669	31	1.87813	26	1.97548	32
0.679825	31	1.90345	26
0.806625	31	1.96363	26
0.873025	31	1.98755	26
1.07355	31	-0.447475	27
1.17047	31	-0.392925	27
1.2399	31	-0.2346	27
1.36955	31	-0.117225	27
1.56735	31	0.194225	27
1.58122	31	0.2176	27
1.6672	31	0.2308	27
1.66885	31	0.2675	27
1.68353	31	0.3079	27
1.6867	31	0.345475	27
-0.62385	32	0.35645	27
-0.57405	32	0.366525	27
0.0928	32	0.40005	27
0.15975	32	0.458175	27
0.19395	32	0.46765	27
0.227425	32	0.4714	27
0.257025	32	0.5513	27
0.2805	32	0.565775	27
0.299	32	0.65395	27
0.302225	32	0.6872	27
0.31865	32	0.715775	27
0.321575	32	0.74565	27
0.38185	32	0.7599	27
0.39175	32	0.7683	27
0.43635	32	0.798925	27
0.447725	32	0.806925	27
0.47675	32	0.819725	27
0.51305	32	0.841125	27
0.583475	32	0.940575	27
0.6052	32	0.942425	27
0.807175	32	1.09363	27
1.06998	32	1.21175	27
1.16083	32	1.2896	27
1.21105	32	1.30485	27
1.21358	32	1.38395	27
1.21985	32	1.67783	27
1.29243	32	1.77743	27
1.32745	32	1.90705	27
1.60858	32	1.91948	27
1.62138	32	-0.479175	28
1.72938	32	-0.3563	28
-0.8843	33	-0.25745	28
-0.664375	33	-0.1326	28
-0.56385	33	-0.08785	28
-0.460725	33	-0.028675	28
-0.2309	33	0.070225	28
-0.20165	33	0.1931	28
-0.1509	33	0.22855	28
-0.138225	33	0.232225	28
-0.0663	33	0.26565	28
0.030275	33	0.28675	28
0.077375	33	0.350475	28
0.092625	33	0.381775	28
0.111175	33	0.505275	28
0.165925	33	0.559825	28
0.179275	33	0.5975	28
0.29695	33	0.6249	28
0.3724	33	0.6571	28
0.492225	33	0.728025	28
0.551075	33	0.776275	28
0.6188	33	0.7941	28
0.6897	33	0.8036	28
0.791575	33	0.86045	28
0.980175	33	0.87	28
1.12227	33	0.878025	28
1.13635	33	0.945775	28
1.16915	33	0.9519	28
1.17915	33	1.05523	28
1.20735	33	1.0793	28
1.37777	33	1.1056	28
1.39127	33	1.17938	28
1.40505	33	1.42058	28
1.45752	33	1.47592	28
1.51805	33	1.5609	28
1.65545	33	1.64678	28
1.70005	33	1.89583	28
-0.954925	34	1.9399	28
-0.676325	34	-0.494375	29
-0.62215	34	-0.4591	29
-0.589175	34	-0.364075	29
-0.530975	34	-0.317875	29
-0.5278	34	-0.296075	29
-0.4032	34	-0.258525	29
-0.3698	34	-0.23515	29
-0.3125	34	-0.1442	29
-0.222975	34	-0.09405	29
-0.1946	34	-0.091425	29
-0.11735	34	-0.047125	29
-0.021275	34	-0.043525	29
0.04975	34	-0.033625	29
0.117225	34	0.0196	29
0.1981	34	0.176825	29
0.3031	34	0.218075	29
0.3764	34	0.235775	29
0.4988	34	0.25455	29
0.58705	34	0.25965	29
0.6027	34	0.282025	29
0.607975	34	0.377725	29
0.742275	34	0.451575	29
0.822475	34	0.474975	29
0.877425	34	0.60585	29
0.984075	34	0.627175	29
1.09825	34	0.644975	29
1.15798	34	0.694775	29
1.16853	34	0.73025	29
1.32025	34	0.832575	29
1.3219	34	0.9124	29
1.3361	34	0.919575	29
1.36038	34	0.99215	29
1.44463	34	1.0176	29
1.49215	34	1.02463	29
1.58995	34	1.0562	29
-0.970125	35	1.1009	29
-0.829625	35	1.1076	29
-0.786975	35	1.18522	29
-0.78565	35	1.21177	29
-0.631975	35	1.40887	29
-0.598125	35	1.42162	29
-0.4493	35	1.444	29
-0.351575	35	1.55585	29
-0.2892	35	1.55933	29
-0.1635	35	1.59847	29
-0.1618	35	1.6645	29
0.036175	35	1.7065	29
0.2147	35	1.713	29
0.260825	35	1.87245	29
0.296825	35	1.89252	29
0.335625	35	1.8986	29
0.43275	35	-0.428225	30
0.479775	35	-0.3385	30
0.618525	35	-0.3049	30
0.629075	35	-0.303725	30
0.905375	35	-0.278275	30
0.982325	35	-0.204075	30
1.19093	35	-0.097075	30
1.27595	35	-0.021325	30
1.2817	35	0.1666	30
1.39268	35	0.20435	30
1.42333	35	0.231275	30
1.43585	35	0.240625	30
1.58283	35	0.2532	30
1.6696	35	0.293425	30
1.7359	35	0.31675	30
-0.9729	36	0.3498	30
-0.9551	36	0.35585	30
-0.917575	36	0.393525	30
-0.844775	36	0.413525	30
-0.819175	36	0.53	30
-0.600425	36	0.5387	30
-0.3133	36	0.68715	30
-0.2314	36	0.69175	30
0.08975	36	0.7111	30
0.103675	36	0.753675	30
0.120875	36	0.8549	30
0.145475	36	0.875725	30
0.167475	36	0.918125	30
0.1974	36	0.944775	30
0.211825	36	0.974325	30
0.26015	36	0.987175	30
0.3542	36	1.0079	30
0.3575	36	1.14588	30
0.3655	36	1.16497	30
0.717875	36	1.2287	30
0.733375	36	1.28143	30
0.756925	36	1.36305	30
0.914225	36	1.40325	30
1.14497	36	1.43675	30
1.1676	36	1.5596	30
1.21167	36	1.60235	30
1.28478	36	1.66565	30
1.35305	36	1.72912	30
1.39532	36	1.73295	30
1.40655	36	1.73452	30
1.40845	36	1.87215	30
1.45127	36	1.89662	30
1.48237	36	-0.418725	31
1.50567	36	-0.39235	31
1.59507	36	-0.2999	31
1.6594	36	-0.2903	31
1.70117	36	-0.10605	31
-0.94385	37	-0.04995	31
0.015275	37	-0.005375	31
0.0933	37	0.068375	31
0.191825	37	0.129175	31
0.222125	37	0.140275	31
0.2432	37	0.155625	31
0.283025	37	0.179475	31
0.379675	37	0.1827	31
0.6477	37	0.23095	31
0.828125	37	0.274825	31
0.858375	37	0.296275	31
1.06785	37	0.310875	31
1.08225	37	0.43535	31
1.10923	37	0.56925	31
1.11622	37	0.633525	31
1.16602	37	0.664725	31
1.21958	37	0.68515	31
1.23625	37	0.72485	31
1.30945	37	0.7411	31
1.41775	37	0.7769	31
1.54373	37	0.947425	31
1.55312	37	1.06388	31
1.5871	37	1.13215	31
1.60793	37	1.15898	31
1.72203	37	1.20413	31
1.73693	37	1.29258	31
-0.911925	38	1.73303	31
-0.850625	38	1.92988	31
-0.704425	38	1.9327	31
-0.584675	38	1.97847	31
-0.5107	38	-0.430175	32
-0.4486	38	-0.377925	32
-0.412225	38	-0.358475	32
-0.1304	38	-0.3509	32
0.225925	38	-0.3402	32
0.27865	38	-0.276425	32
0.30565	38	-0.197	32
0.386675	38	-0.1431	32
0.45145	38	-0.12855	32
0.562225	38	-0.1028	32
0.5821	38	-0.097625	32
0.623775	38	-0.024825	32
0.78545	38	0.07895	32
0.878575	38	0.170175	32
0.896775	38	0.243625	32
0.943725	38	0.2571	32
1.10333	38	0.262525	32
1.11382	38	0.371325	32
1.12897	38	0.398425	32
1.13805	38	0.4647	32
1.25587	38	0.50465	32
1.28732	38	0.6078	32
1.3267	38	0.701125	32
1.36143	38	0.89505	32
1.3877	38	1.01163	32
1.40737	38	1.1313	32
1.47253	38	1.1871	32
1.65193	38	1.21835	32
1.68617	38	1.2481	32
-0.701825	39	1.4615	32
-0.647625	39	1.4704	32
-0.539	39	1.66187	32
-0.43085	39	1.66475	32
-0.3748	39	1.86377	32
-0.282475	39	1.8737	32
0.030375	39	1.89873	32
0.0697	39	1.93793	32
0.111275	39	1.97287	32
0.229225	39
0.246725	39
0.28285	39
0.352625	39
0.443	39
0.45255	39
0.455775	39
0.535675	39
0.547075	39
0.5607	39
0.62585	39
0.631325	39
0.6487	39
0.708075	39
0.793075	39
0.87825	39
0.8991	39
1.05982	39
1.17877	39
1.1999	39
1.21095	39
1.4614	39
1.57817	39
1.7121	39
1.72102	39
-0.599925	40
-0.57565	40
-0.41	40
-0.3091	40
-0.1903	40
-0.16075	40
-0.0408	40
0.052525	40
0.181175	40
0.227325	40
0.2673	40
0.29895	40
0.3695	40
0.394375	40
0.4112	40
0.484425	40
0.7236	40
0.748925	40
0.91	40
0.996275	40
1.12357	40
1.35882	40
1.4042	40
1.52488	40
1.689	40
1.71437	40
1.73367	40
-0.9149	41
-0.751675	41
-0.67455	41
-0.390875	41
-0.3723	41
-0.354575	41
-0.34085	41
-0.310925	41
0.1297	41
0.13885	41
0.219775	41
0.295425	41
0.358275	41
0.40775	41
0.42495	41
0.45595	41
0.47475	41
0.597975	41
0.6561	41
0.841525	41
1.21512	41
1.27412	41
1.3448	41
1.35707	41
1.43392	41
1.5398	41
1.67642	41
-0.9561	42
-0.927425	42
-0.91595	42
-0.893275	42
-0.80525	42
-0.740375	42
-0.72145	42
-0.6316	42
-0.5755	42
-0.316775	42
-0.067675	42
0.176875	42
0.26175	42
0.28085	42
0.311125	42
0.357725	42
0.385575	42
0.50385	42
0.5711	42
0.69215	42
0.8434	42
0.933275	42
0.97615	42
0.97895	42
1.22552	42
1.29542	42
1.30045	42
1.31125	42
1.32875	42
1.42435	42
1.48142	42
1.62322	42
1.66657	42
1.67475	42
1.71897	42
1.75537	42
-0.992025	43
-0.620775	43
-0.5669	43
-0.49415	43
-0.26945	43
-0.06855	43
0.019175	43
0.088825	43
0.123325	43
0.281	43
0.31735	43
0.35505	43
0.3728	43
0.3937	43
0.44865	43
0.5354	43
0.5454	43
0.588375	43
0.636825	43
0.67725	43
0.750225	43
0.76585	43
0.84155	43
0.99545	43
1.03245	43
1.05507	43
1.27147	43
1.28065	43
1.33592	43
1.43217	43
1.51367	43
1.73055	43
-0.896025	44
-0.45385	44
-0.415875	44
-0.2911	44
-0.093925	44
0.000525	44
0.077625	44
0.149825	44
0.18885	44
0.19975	44
0.24675	44
0.2872	44
0.335025	44
0.36195	44
0.512975	44
0.516025	44
0.656825	44
0.671225	44
0.813175	44
0.870075	44
0.93995	44
0.966475	44
1.04768	44
1.2199	44
1.2589	44
1.46343	44
1.62433	44
1.6748	44
1.73285	44
-0.93845	45
-0.8967	45
-0.838175	45
-0.7691	45
-0.75345	45
-0.629325	45
-0.5654	45
-0.53325	45
-0.51535	45
-0.159825	45
-0.10935	45
-0.029075	45
0.152375	45
0.183725	45
0.193675	45
0.24805	45
0.34175	45
0.348125	45
0.434275	45
0.45405	45
0.4928	45
0.497725	45
0.56575	45
0.59155	45
0.773825	45
0.8898	45
0.9164	45
0.984	45
1.03573	45
1.0643	45
1.12655	45
1.19133	45
1.26895	45
1.3373	45
1.42025	45
1.48433	45
1.61308	45
1.67495	45
1.7228	45
1.74255	45
-0.877825	46
-0.838175	46
-0.718625	46
-0.53455	46
-0.3603	46
-0.329625	46
-0.301825	46
-0.191475	46
-0.0939	46
-0.0488	46
0.101325	46
0.196125	46
0.28105	46
0.3127	46
0.37755	46
0.420675	46
0.504075	46
0.5505	46
0.582825	46
0.654175	46
0.703375	46
0.92415	46
0.9806	46
1.10975	46
1.13562	46
1.1602	46
1.17987	46
1.18565	46
1.33695	46
1.35455	46
1.35797	46
1.41775	46
1.4237	46
1.48637	46
1.49167	46
1.49485	46
1.53502	46
1.62775	46
1.64135	46
1.6957	46
-0.8975	47
-0.8344	47
-0.7016	47
-0.518125	47
-0.376175	47
-0.3091	47
-0.03785	47
0.215675	47
0.227575	47
0.35855	47
0.421525	47
0.458125	47
0.58555	47
0.6742	47
0.940825	47
1.00212	47
1.16463	47
1.2168	47
1.31308	47
1.3827	47
1.40002	47
1.44055	47
1.4561	47
1.49892	47
1.51338	47
1.73582	47
-0.6948	48
-0.68525	48
-0.5398	48
-0.2094	48
0.083975	48
0.10965	48
0.13255	48
0.151625	48
0.202325	48
0.35895	48
0.37255	48
0.383375	48
0.392525	48
0.474775	48
0.52675	48
0.5919	48
0.61915	48
0.7329	48
0.93645	48
0.948225	48
1.00975	48
1.07817	48
1.1639	48
1.35358	48
1.39002	48
1.59453	48
1.66275	48
1.72145	48
-0.84705	49
-0.72875	49
-0.612325	49
-0.54775	49
-0.481075	49
-0.41595	49
0.094425	49
0.11275	49
0.15535	49
0.181925	49
0.21375	49
0.22565	49
0.309875	49
0.344075	49
0.37915	49
0.421525	49
0.43105	49
0.48825	49
0.566975	49
0.60975	49
0.740925	49
0.7623	49
0.805425	49
0.826475	49
0.88815	49
0.904	49
0.972875	49
1.12265	49
1.13215	49
1.2197	49
1.2495	49
1.3706	49
1.38033	49
1.4839	49
1.48547	49
1.53062	49
1.545	49
1.56808	49
-0.86495	50
-0.77825	50
-0.682425	50
-0.631025	50
-0.376275	50
-0.274575	50
-0.225625	50
-0.1666	50
-0.091975	50
0.00845	50
0.145075	50
0.2344	50
0.2369	50
0.527175	50
0.573475	50
0.576475	50
0.604125	50
0.7733	50
0.799675	50
1.0121	50
1.03147	50
1.22005	50
1.2236	50
1.29237	50
1.44425	50
1.44635	50
1.49158	50
1.65643	50
1.66252	50
1.68948	50
1.74003	50
1.74248	50
-0.88585	51
-0.74495	51
-0.260925	51
-0.204275	51
-0.171075	51
-0.046775	51
0.1959	51
0.27405	51
0.3016	51
0.32165	51
0.5666	51
0.747375	51
0.874625	51
0.897875	51
0.950925	51
0.9781	51
1.0669	51
1.15737	51
1.17177	51
1.2077	51
1.3833	51
1.4353	51
1.4738	51
1.5084	51
1.64743	51
1.68545	51
1.70458	51
1.72048	51
1.75162	51
-0.999575	52
-0.920025	52
-0.86415	52
-0.8071	52
-0.6715	52
-0.557575	52
-0.52055	52
-0.324575	52
-0.1797	52
0.01055	52
0.045	52
0.231975	52
0.244125	52
0.297275	52
0.3473	52
0.410825	52
0.440775	52
0.53995	52
0.554125	52
0.58115	52
0.598675	52
0.666125	52
0.72205	52
0.764875	52
0.826125	52
0.877675	52
1.06335	52
1.40302	52
1.4552	52
1.49243	52
1.5863	52
1.65345	52
-0.90315	53
-0.6726	53
-0.473025	53
-0.380375	53
-0.2782	53
0.081775	53
0.172475	53
0.20935	53
0.22575	53
0.25845	53
0.2617	53
0.35185	53
0.3636	53
0.381775	53
0.407325	53
0.522575	53
0.52765	53
0.73375	53
0.99845	53
1.0343	53
1.091	53
1.11915	53
1.13015	53
1.37553	53
1.43998	53
1.57283	53
1.58702	53
1.62255	53
1.69632	53
-0.988125	54
-0.84765	54
-0.8028	54
-0.56035	54
-0.486825	54
-0.394575	54
-0.297	54
-0.20395	54
0.199725	54
0.2039	54
0.225125	54
0.234675	54
0.261725	54
0.275775	54
0.29285	54
0.3147	54
0.415725	54
0.517625	54
0.5195	54
0.631975	54
0.72805	54
0.7383	54
0.88645	54
0.9341	54
0.944225	54
1.15773	54
1.25785	54
1.4396	54
1.56803	54
1.66445	54
1.68495	54
1.70107	54
1.72298	54
1.73163	54
-0.40155	55
-0.31175	55
0.236675	55
0.31215	55
0.379675	55
0.4035	55
0.51185	55
0.555325	55
0.613175	55
0.617875	55
0.750225	55
0.831825	55
0.83375	55
0.85505	55
0.946875	55
0.957675	55
1.00165	55
1.0184	55
1.1302	55
1.16275	55
1.202	55
1.2397	55
1.24287	55
1.3121	55
1.37112	55
1.47642	55
1.51272	55
1.55385	55
1.61072	55
1.61283	55
1.69535	55
1.72835	55
1.75047	55
1.76355	55
-0.942475	56
-0.761225	56
0.251125	56
0.3468	56
0.377825	56
0.379275	56
0.5836	56
0.61995	56
0.695975	56
0.839225	56
0.90895	56
0.91545	56
0.94915	56
1.03712	56
1.17453	56
1.22493	56
1.3388	56
1.36362	56
1.36615	56
1.39135	56
1.41245	56
1.4942	56
1.5379	56
1.5663	56
1.62738	56
-0.934625	57
-0.581425	57
-0.33065	57
-0.285125	57
-0.1988	57
-0.03885	57
0.1043	57
0.1229	57
0.16595	57
0.338625	57
0.412825	57
0.5759	57
0.5991	57
0.627325	57
0.681975	57
0.732475	57
0.74995	57
0.954525	57
1.04663	57
1.13375	57
1.14715	57
1.17638	57
1.19158	57
1.3424	57
1.39685	57
1.44763	57
1.48413	57
1.69005	57
-0.9623	58
-0.063475	58
0.0616	58
0.093275	58
0.1247	58
0.191375	58
0.20745	58
0.227025	58
0.24095	58
0.25885	58
0.275775	58
0.29625	58
0.4758	58
0.477775	58
0.500125	58
0.641925	58
0.67825	58
0.792075	58
0.81765	58
0.8345	58
0.870675	58
0.980825	58
0.986825	58
1.0391	58
1.15333	58
1.158	58
1.50598	58
1.59175	58
-0.4268	59
-0.3088	59
-0.18265	59
-0.076225	59
-0.05785	59
0.03235	59
0.117275	59
0.1704	59
0.21315	59
0.444275	59
0.479975	59
0.58225	59
0.637325	59
0.6629	59
0.907275	59
1.04335	59
1.0574	59
1.06688	59
1.14237	59
1.16367	59
1.19025	59
1.2403	59
1.3276	59
1.41212	59
1.43622	59
1.46663	59
1.56165	59
1.62062	59
1.69973	59
1.71475	59
1.72263	59
-0.64865	60
-0.398525	60
0.04965	60
0.07135	60
0.132525	60
0.15825	60
0.20095	60
0.209525	60
0.220675	60
0.239575	60
0.272	60
0.324025	60
0.348	60
0.435125	60
0.50345	60
0.6016	60
0.7004	60
0.7094	60
0.7329	60
0.736625	60
0.73995	60
0.94305	60
0.943425	60
1.00798	60
1.0175	60
1.191	60
1.46333	60
1.54057	60
1.61243	60
-0.9701	61
-0.491325	61
-0.255225	61
-0.102675	61
0.00685	61
0.01745	61
0.078825	61
0.111275	61
0.11855	61
0.18505	61
0.213025	61
0.2354	61
0.331525	61
0.434275	61
0.443125	61
0.49705	61
0.54205	61
0.542575	61
0.63615	61
0.7237	61
0.73105	61
0.77965	61
0.95655	61
1.01458	61
1.14293	61
1.14573	61
1.36433	61
1.4811	61
1.6288	61
1.6415	61
1.66358	61
1.727	61
1.73585	61
-0.571625	62
-0.485525	62
-0.085025	62
0.108375	62
0.1824	62
0.408225	62
0.41585	62
0.4724	62
0.5602	62
0.720475	62
0.73705	62
0.8067	62
0.8526	62
0.9318	62
1.01282	62
1.07852	62
1.17935	62
1.20858	62
1.22695	62
1.32107	62
1.36298	62
1.38717	62
1.40762	62
1.64745	62
1.68173	62
1.71105	62
1.7298	62
-0.652125	63
-0.37255	63
-0.2845	63
-0.213875	63
0.1234	63
0.16515	63
0.1843	63
0.189225	63
0.21525	63
0.27835	63
0.30015	63
0.3174	63
0.365475	63
0.369075	63
0.37385	63
0.385825	63
0.401	63
0.4664	63
0.647875	63
0.653975	63
0.744575	63
0.880275	63
0.891775	63
1.05495	63
1.07892	63
1.24593	63
1.29162	63
1.38608	63
1.39557	63
1.42587	63
1.48465	63
1.5321	63
1.5966	63
1.73128	63
-0.723225	64
-0.3121	64
-0.269425	64
-0.2086	64
-0.079925	64
0.084325	64
0.16125	64
0.163825	64
0.240175	64
0.269275	64
0.3013	64
0.45125	64
0.477825	64
0.49935	64
0.575775	64
0.6114	64
0.644775	64
0.703775	64
0.76545	64
0.8827	64
0.9828	64
1.07197	64
1.1643	64
1.24855	64
1.30512	64
1.41463	64
1.57672	64
1.58077	64
-0.8302	65
-0.7846	65
-0.6993	65
-0.581225	65
-0.5668	65
-0.499525	65
-0.401725	65
-0.209225	65
-0.1471	65
-0.087	65
-0.07825	65
-0.030125	65
0.11785	65
0.1414	65
0.26725	65
0.3319	65
0.3655	65
0.4764	65
0.50835	65
0.52455	65
0.652275	65
0.706225	65
0.766675	65
0.78965	65
1.087	65
1.1183	65
1.16017	65
1.28625	65
1.34613	65
1.41752	65
1.47345	65
1.50878	65
1.51847	65
1.58983	65
1.62865	65
1.65042	65
1.66683	65
1.72462	65
1.75735	65
-0.836625	66
-0.70995	66
-0.614125	66
-0.537325	66
-0.132925	66
0.040325	66
0.086075	66
0.1001	66
0.141675	66
[truncated: 1,048 more rows]

## Sheet: Fig. 1b
Scene		100%CS		50%CS		0%CS		100%US		50%US+		50%US-		0%US
Spike Timing	Trial number	Spike Timing	Trial number	Spike Timing	Trial number	Spike Timing	Trial number	Spike Timing	Trial number	Spike Timing	Trial number	Spike Timing	Trial number	Spike Timing	Trial number
-0.9941	1	-0.4719	1	-0.333425	1	-0.178575	1	-0.071725	1	-0.0321	1	-0.409425	1	-0.485375	1
-0.791625	1	-0.43855	1	-0.21435	1	-0.0648	1	-0.003075	1	0.0047	1	-0.293375	1	-0.464775	1
-0.747925	1	-0.310075	1	-0.1543	1	-0.01275	1	0.039225	1	0.11915	1	-0.2356	1	-0.339425	1
-0.345125	1	0.01715	1	0.637775	1	0.098875	1	0.2526	1	0.159575	1	-0.163225	1	-0.3346	1
-0.2623	1	0.225975	1	0.8488	1	0.1753	1	0.3149	1	0.226025	1	0.34735	1	-0.267925	1
0.0831	1	0.323375	1	0.869525	1	0.178025	1	0.3413	1	0.241425	1	0.385525	1	-0.174175	1
0.08705	1	0.45055	1	0.937075	1	0.253975	1	0.6358	1	0.2707	1	0.392775	1	-0.0991	1
0.0884	1	0.47775	1	1.47195	1	0.28405	1	0.88795	1	0.39375	1	0.83425	1	0.3859	1
0.119975	1	0.65485	1	1.50875	1	0.3416	1	1.05362	1	0.402125	1	1.27655	1	1.70705	1
0.138425	1	0.904075	1	1.6232	1	0.481875	1	1.20685	1	0.512575	1	1.34155	1	-0.456575	2
0.1642	1	0.9385	1	1.66363	1	0.6973	1	1.28187	1	0.84135	1	1.5371	1	-0.20995	2
0.174375	1	1.43238	1	1.73008	1	0.97875	1	1.3767	1	0.88325	1	1.64783	1	1.96177	2
0.19475	1	1.50102	1	1.74548	1	1.01877	1	1.39115	1	1.0479	1	1.86953	1	-0.392	3
0.204625	1	1.54332	1	1.77475	1	1.03938	1	1.73228	1	1.3781	1	1.95875	1	0.2264	3
0.22345	1	1.7567	1	1.8978	1	1.16472	1	1.9448	1	1.89945	1	-0.17215	2	0.3018	3
0.241925	1	1.819	1	1.90618	1	1.16955	1	-0.41185	2	1.95745	1	-0.001575	2	0.708675	3
0.286375	1	1.8454	1	-0.484575	2	1.23622	1	-0.38095	2	1.96477	1	0.007325	2	0.790425	3
0.30125	1	-0.355575	2	-0.4034	2	1.32997	1	-0.32785	2	-0.3367	2	0.375875	2	0.823475	3
0.319825	1	-0.092625	2	-0.3594	2	1.40505	1	-0.078675	2	-0.316775	2	0.6371	2	0.8548	3
0.38415	1	0.262925	2	-0.2379	2	1.89005	1	0.140125	2	-0.09095	2	0.708025	2	1.27115	3
0.4038	1	0.406875	2	-0.16245	2	-0.177475	2	0.166925	2	0.308025	2	0.772125	2	1.3139	3
0.447875	1	0.440575	2	-0.067475	2	0.2258	2	0.1967	2	0.404625	2	0.7959	2	1.46605	3
0.476475	1	0.5232	2	0.06975	2	0.38675	2	0.225775	2	0.4095	2	0.8753	2	1.64845	3
0.5383	1	0.583575	2	0.2989	2	0.779375	2	0.330125	2	0.4306	2	0.90125	2	1.77393	3
0.61815	1	0.67885	2	0.4209	2	0.997975	2	0.4055	2	0.496275	2	0.910975	2	1.78638	3
0.687575	1	0.8404	2	0.530475	2	1.04752	2	0.41565	2	0.5291	2	1.55255	2	1.85083	3
0.7566	1	1.09222	2	0.6528	2	1.29415	2	0.69345	2	0.558	2	1.89257	2	-0.2968	4
0.807325	1	1.12312	2	0.7786	2	-0.440525	3	0.74785	2	0.5674	2	1.9708	2	-0.209625	4
1.09275	1	1.17622	2	0.82535	2	-0.317725	3	0.7555	2	0.61525	2	-0.471075	3	1.14945	4
1.1322	1	1.4254	2	0.903075	2	-0.30755	3	0.921625	2	0.746975	2	-0.445925	3	-0.3256	5
1.148	1	1.6442	2	0.916875	2	-0.10605	3	1.2825	2	0.81085	2	-0.4168	3	-0.279975	5
1.15702	1	1.671	2	0.9344	2	0.01025	3	1.2848	2	0.841775	2	-0.2675	3	0.4152	5
1.17877	1	1.70077	2	0.96495	2	0.11975	3	1.3433	2	0.879675	2	-0.248325	3	0.4908	5
1.1965	1	1.72985	2	1.16842	2	0.229675	3	1.5168	2	1.1013	2	-0.236075	3	0.5457	5
1.2942	1	1.8342	2	1.18835	2	0.326275	3	1.8296	2	1.1379	2	-0.228175	3	0.661625	5
1.32755	1	1.90957	2	1.41417	2	0.463675	3	1.89963	2	1.17735	2	-0.15215	3	0.69355	5
1.45602	1	1.91972	2	1.81315	2	0.4783	3	1.9465	2	1.20068	2	0.015675	3	0.791825	5
-0.99205	2	-0.43775	3	1.90975	2	0.66405	3	-0.413375	3	1.25752	2	0.017275	3	0.855225	5
-0.884825	2	-0.2498	3	1.91462	2	0.94805	3	-0.37315	3	1.48232	2	0.018175	3	0.97705	5
-0.849725	2	-0.083075	3	1.93572	2	0.9792	3	-0.339725	3	1.78575	2	0.473675	3	0.980375	5
-0.182825	2	-0.0044	3	-0.472375	3	1.11308	3	0.218475	3	1.79715	2	1.50997	3	1.0043	5
-0.10575	2	-0.001325	3	-0.330725	3	1.73148	3	0.265125	3	-0.295325	3	1.86138	3	1.0364	5
0.120725	2	0.0891	3	-0.045525	3	1.80688	3	0.379375	3	-0.119075	3	-0.3559	4	1.10887	5
0.370225	2	0.2915	3	1.0947	3	-0.325025	4	0.4115	3	0.029875	3	-0.3427	4	1.2014	5
0.4007	2	0.359175	3	1.21075	3	0.05	4	0.531025	3	0.391825	3	-0.302725	4	1.24278	5
0.427925	2	0.4551	3	1.26853	3	0.0666	4	0.585925	3	0.46545	3	-0.235125	4	1.2789	5
0.6725	2	0.496675	3	1.3409	3	0.3367	4	0.7231	3	0.543475	3	0.063925	4	1.29723	5
0.68965	2	0.71805	3	1.85148	3	0.34105	4	0.8874	3	0.6927	3	0.12635	4	1.37405	5
0.912475	2	1.0917	3	1.88965	3	0.36395	4	1.22305	3	0.775375	3	0.43545	4	1.41613	5
1.4115	2	1.13192	3	1.8969	3	0.752925	4	1.23253	3	0.779	3	0.7278	4	1.43285	5
1.67445	2	1.16535	3	-0.290425	4	0.946075	4	1.26332	3	0.94225	3	1.36215	4	1.51733	5
-0.8884	3	1.72355	3	0.078975	4	1.2083	4	1.42868	3	1.0158	3	1.68483	4	1.52523	5
-0.77705	3	1.7702	3	0.187225	4	1.29547	4	1.43213	3	1.0411	3	-0.42085	5	1.5515	5
-0.416	3	1.88445	3	0.342375	4	-0.070225	5	1.45423	3	1.06115	3	-0.331825	5	1.63267	5
-0.2637	3	1.91658	3	0.855075	4	-0.0509	5	1.48412	3	1.10817	3	-0.287625	5	1.68028	5
0.1137	3	-0.345325	4	1.33193	4	0.085	5	-0.260925	4	1.21315	3	-0.274525	5	1.7618	5
0.1173	3	-0.081275	4	1.5025	4	0.292675	5	-0.203	4	1.68088	3	0.2201	5	1.9018	5
0.3028	3	-0.03055	4	1.5114	4	0.3543	5	-0.064775	4	1.77147	3	0.3706	5	1.9053	5
0.48235	3	0.037575	4	1.87995	4	0.39325	5	0.104575	4	1.91723	3	0.414525	5	1.9963	5
0.640775	3	0.081475	4	-0.42115	5	0.7218	5	0.250275	4	-0.427075	4	0.471775	5	-0.486275	6
1.21355	3	0.1695	4	0.029625	5	0.744025	5	0.2534	4	-0.1195	4	0.6914	5	-0.36925	6
1.43372	3	0.23885	4	0.3956	5	0.839625	5	0.5902	4	-0.0728	4	0.84535	5	-0.2126	6
1.5528	3	0.291375	4	0.55415	5	0.97745	5	0.6767	4	0.002675	4	0.861425	5	-0.107875	6
1.61285	3	0.56875	4	0.80895	5	1.17847	5	0.7154	4	0.1146	4	1.06063	5	-0.0483	6
-0.795925	4	0.68365	4	1.03303	5	1.2241	5	0.9829	4	0.24215	4	1.31175	5	0.312175	6
-0.68185	4	0.839575	4	1.05818	5	1.91928	5	1.06262	4	0.26405	4	1.54525	5	0.677325	6
-0.679875	4	1.24315	4	1.0873	5	1.99488	5	1.16325	4	0.29575	4	1.74015	5	0.77335	6
-0.61595	4	1.30108	4	1.2366	5	-0.47795	6	1.6659	4	0.34215	4	-0.443825	6	1.74925	6
-0.59305	4	1.4393	4	1.25578	5	-0.403125	6	1.90417	4	0.472375	4	-0.282425	6	-0.354775	7
-0.50285	4	1.60865	4	1.26803	5	-0.205775	6	-0.4269	5	0.60475	4	-0.089075	6	0.202375	7
-0.443775	4	1.75435	4	1.27592	5	-0.102275	6	-0.42525	5	0.70825	4	0.15945	6	0.472875	7
-0.442475	4	1.75748	4	1.35195	5	-0.012775	6	-0.358175	5	0.758025	4	0.341	6	0.776525	7
-0.308625	4	-0.418975	5	1.51978	5	0.01025	6	-0.33555	5	0.83855	4	0.452925	6	1.55382	7
-0.04505	4	-0.29825	5	1.52138	5	0.10525	6	-0.11035	5	1.06975	4	0.527525	6	1.72823	7
0.0754	4	-0.201475	5	1.52228	5	0.2704	6	-0.08095	5	1.23035	4	0.675625	6	1.74553	7
0.077725	4	0.163825	5	1.97778	5	0.3067	6	-0.030125	5	1.23895	4	0.8753	6	1.80675	7
0.344075	4	0.205675	5	-0.4347	6	0.36035	6	0.112075	5	1.4536	4	1.0227	6	1.86585	7
0.3637	4	0.486275	5	-0.395975	6	0.432	6	0.15735	5	1.46615	4	1.39052	6	-0.35145	8
0.816075	4	0.744925	5	-0.160925	6	0.53725	6	0.32935	5	1.5215	4	1.49242	6	-0.3231	8
1.12162	4	0.854875	5	0.730375	6	0.5802	6	0.348675	5	1.57413	4	1.6485	6	-0.272125	8
1.17655	4	1.0782	5	0.883775	6	0.58545	6	1.1126	5	1.71148	4	1.68147	6	-0.24045	8
1.5885	4	1.07985	5	1.1492	6	0.75625	6	1.23175	5	1.83173	4	1.73435	6	-0.211975	8
1.70227	4	1.14693	5	1.1624	6	0.962275	6	1.5447	5	1.93692	4	1.7679	6	0.0145	8
1.75432	4	1.16955	5	1.20237	6	1.01785	6	1.8352	5	1.96575	4	-0.487975	7	0.0866	8
-0.92865	5	1.39475	5	1.26998	6	1.13487	6	1.8825	5	-0.451675	5	-0.18265	7	0.0891	8
-0.763825	5	1.42415	5	1.56902	6	1.29152	6	1.99337	5	-0.4009	5	-0.15215	7	0.2522	8
-0.23415	5	1.47498	5	1.63145	6	1.39625	6	-0.309175	6	-0.3912	5	-0.10995	7	0.31435	8
-0.0977	5	1.61718	5	1.94055	6	1.45582	6	0.022	6	-0.09935	5	-0.07775	7	0.379875	8
0.10055	5	1.66245	5	-0.347075	7	1.8163	6	0.077225	6	0.031875	5	0.05615	7	0.7211	8
0.28975	5	1.83445	5	-0.02355	7	-0.300775	7	0.11635	6	0.134425	5	0.14805	7	0.78515	8
0.41895	5	1.85377	5	0.0048	7	-0.227775	7	0.142875	6	0.172275	5	0.2948	7	0.86005	8
0.52665	5	-0.424075	6	0.231875	7	-0.203775	7	0.20225	6	0.21025	5	0.3205	7	1.07798	8
0.68665	5	-0.3329	6	0.438725	7	-0.07805	7	0.342075	6	0.26885	5	0.49035	7	1.18655	8
0.97545	5	0.2371	6	0.67815	7	0.364175	7	0.492175	6	0.343475	5	0.81815	7	1.27303	8
1.00297	5	0.50135	6	0.9128	7	0.77255	7	0.8589	6	0.43495	5	0.874825	7	1.30903	8
1.05647	5	1.19592	6	1.2088	7	1.14932	7	1.1862	6	0.5303	5	1.01955	7	1.55645	8
1.09917	5	1.5271	6	1.38505	7	1.70647	7	1.71595	6	0.712975	5	1.14697	7	1.56075	8
1.224	5	1.58233	6	1.534	7	1.97697	7	1.75945	6	1.15593	5	1.19225	7	1.6602	8
1.28155	5	1.62145	6	1.89595	7	-0.381275	8	1.9828	6	1.23442	5	1.9129	7	1.802	8
1.36272	5	1.64798	6	1.96958	7	-0.18255	8	-0.2847	7	1.38447	5	-0.4555	8	1.9909	8
1.40672	5	1.70735	6	-0.409	8	0.265525	8	-0.257925	7	-0.364975	6	-0.1278	8	-0.204	9
1.52823	5	1.84718	6	-0.219125	8	0.315625	8	-0.1867	7	-0.32515	6	0.007425	8	-0.0499	9
1.60367	5	1.99728	6	0.154025	8	0.384175	8	-0.16555	7	-0.19725	6	0.109575	8	0.0423	9
1.69865	5	-0.494775	7	0.160325	8	0.402175	8	-0.158825	7	0.083525	6	0.417725	8	0.6027	9
-0.94845	6	-0.3967	7	0.511125	8	0.46225	8	-0.150625	7	0.107275	6	0.713125	8	0.6786	9
-0.9447	6	-0.37585	7	0.5663	8	0.5141	8	-0.145175	7	0.169375	6	0.78355	8	0.9483	9
-0.692925	6	-0.322775	7	0.727825	8	0.628	8	0.03425	7	0.26325	6	0.863975	8	1.39345	9
-0.688625	6	-0.2115	7	0.83595	8	0.7391	8	0.120875	7	0.32175	6	0.952775	8	1.5484	9
-0.59795	6	-0.13875	7	1.00037	8	1.15363	8	0.136225	7	1.16282	6	1.0471	8	1.62273	9
-0.29285	6	-0.041125	7	1.07702	8	1.18198	8	0.23425	7	1.21142	6	-0.486175	9	-0.289725	10
0.1224	6	-0.0239	7	1.3846	8	1.23295	8	0.9265	7	1.33208	6	-0.113775	9	-0.1295	10
0.14655	6	-0.00145	7	1.4313	8	1.26463	8	0.970475	7	1.40817	6	0.250475	9	-0.086675	10
0.1514	6	0.353625	7	1.50677	8	1.2931	8	1.10477	7	1.47937	6	0.513175	9	-0.084425	10
0.213225	6	0.394475	7	1.6187	8	1.51958	8	1.21885	7	1.6226	6	0.5864	9	0.270675	10
0.378	6	0.921225	7	1.74625	8	1.59168	8	1.39992	7	1.78377	6	0.663425	9	0.339475	10
0.608625	6	1.2194	7	1.76815	8	1.59418	8	1.40955	7	1.8062	6	0.776925	9	0.622875	10
0.6531	6	1.24618	7	1.79985	8	1.75728	8	1.49055	7	1.99582	6	1.2953	9	1.09138	10
0.6785	6	1.3174	7	1.84625	8	1.81943	8	1.97205	7	-0.469325	7	1.32365	9	1.15805	10
0.777775	6	1.33855	7	1.97647	8	1.88495	8	-0.418025	8	0.042125	7	1.35502	9	1.37073	10
0.989425	6	1.34527	7	-0.29015	9	-0.41855	9	-0.244725	8	0.240075	7	1.87905	9	1.53925	10
1.01605	6	1.35347	7	-0.2038	9	-0.3902	9	-0.220675	8	0.3143	7	0.0742	10	1.5966	10
1.03905	6	1.35893	7	-0.15965	9	-0.34395	9	-0.210325	8	0.34645	7	0.807725	10	1.66213	10
1.15283	6	1.53835	7	-0.137275	9	-0.2575	9	-0.206675	8	0.553325	7	1.40023	10	1.8416	10
1.19367	6	1.62497	7	-0.043325	9	-0.24545	9	-0.06265	8	0.700025	7	1.67505	10	1.86203	10
1.29372	6	1.64033	7	-0.0279	9	-0.15125	9	-0.048025	8	0.736575	7	-0.35235	11	1.9277	10
1.43538	6	1.73835	7	-0.00855	9	0.0682	9	0.016625	8	1.10195	7	-0.248875	11	-0.200175	11
1.72058	6	-0.19955	8	0.072475	9	0.126475	9	0.065275	8	1.19832	7	-0.136975	11	0.2578	11
-0.945275	7	0.0654	8	0.08625	9	0.19285	9	0.123125	8	1.2199	7	0.1275	11	0.321125	11
-0.1421	7	0.09	8	0.33585	9	0.227875	9	0.16305	8	1.31955	7	0.438575	11	0.342675	11
-7.5e-05	7	0.3291	8	0.3554	9	0.366375	9	0.19235	8	1.34845	7	0.74695	11	0.48375	11
0.156275	7	0.795575	8	0.3863	9	0.552175	9	0.2236	8	1.37952	7	0.787025	11	0.6753	11
0.292325	7	0.9155	8	0.4194	9	0.74415	9	0.225575	8	1.41377	7	0.82165	11	0.73355	11
0.704925	7	0.96355	8	0.55935	9	1.3001	9	0.31845	8	1.45407	7	0.835225	11	0.9578	11
0.904375	7	1.08705	8	0.574625	9	1.4542	9	0.345375	8	1.53777	7	0.926725	11	1.1576	11
1.47567	7	1.26035	8	0.6194	9	1.5464	9	0.377425	8	1.65863	7	1.01412	11	1.38363	11
-0.956675	8	1.2844	8	0.687425	9	-0.1592	10	0.390375	8	1.73295	7	1.08813	11	1.52155	11
-0.70545	8	1.29475	8	0.745325	9	-0.06545	10	0.547125	8	1.78857	7	1.10617	11	-0.46665	12
-0.157525	8	1.2984	8	0.748	9	0.00495	10	0.58355	8	-0.495975	8	1.1359	11	-0.29405	12
-0.0352	8	1.44243	8	0.9002	9	0.05115	10	0.674775	8	-0.401975	8	1.31865	11	-0.2461	12
0.222725	8	1.45705	8	1.05343	9	0.1079	10	0.718875	8	-0.304775	8	1.5969	11	-0.2443	12
0.3516	8	1.5217	8	1.1042	9	0.117875	10	0.777275	8	-0.116775	8	1.67985	11	-0.20385	12
0.5307	8	1.57035	8	1.1139	9	0.6672	10	0.822	8	-0.001875	8	1.72275	11	-0.14745	12
0.78305	8	1.6282	8	1.40575	9	0.954225	10	1.67537	8	0.038925	8	1.88405	11	-0.020425	12
0.87535	8	1.66813	8	1.53697	9	0.994725	10	1.85035	8	0.03925	8	1.91612	11	0.121025	12
1.5886	8	1.69743	8	1.63953	9	1.21437	10	-0.144225	9	0.17685	8	1.93665	11	0.15	12
-0.79315	9	1.72868	8	1.67738	9	1.3746	10	-0.085025	9	0.204975	8	-0.44265	12	0.2138	12
-0.62555	9	1.73065	8	1.71535	9	1.41742	10	-0.044675	9	0.264175	8	-0.30915	12	0.31325	12
-0.414525	9	1.82352	8	1.77395	9	1.41967	10	0.0671	9	0.328925	8	-0.031275	12	0.361275	12
0.294925	9	1.85045	8	1.84857	9	1.77477	10	0.427575	9	0.354425	8	0.0399	12	0.391875	12
0.356375	9	1.8825	8	1.94005	9	1.84357	10	0.5223	9	0.481175	8	0.095925	12	0.43575	12
0.4073	9	1.89545	8	-0.3181	10	-0.2498	11	0.671825	9	0.573425	8	0.490075	12	0.490725	12
0.459875	9	-0.32405	9	-0.278925	10	-0.189575	11	0.740225	9	0.8222	8	0.8804	12	0.54645	12
0.669225	9	-0.01075	9	-0.253925	10	0.563875	11	1.56082	9	0.8466	8	1.04547	12	0.6883	12
0.73865	9	0.47695	9	-0.215775	10	0.6304	11	1.8436	9	0.969725	8	1.24608	12	0.776825	12
0.803025	9	0.515	9	-0.151175	10	0.841725	11	-0.4897	10	1.01735	8	1.2585	12	0.808625	12
0.89505	9	0.564925	9	0.0101	10	0.880625	11	-0.4276	10	1.0707	8	1.55098	12	0.897525	12
1.07602	9	0.583725	9	0.14415	10	0.9748	11	-0.385	10	1.14412	8	1.556	12	0.9547	12
1.08755	9	0.797625	9	0.2791	10	1.30395	11	-0.379075	10	1.48567	8	1.6223	12	1.12472	12
1.17713	9	0.983725	9	0.310225	10	1.76192	11	-0.28095	10	1.50055	8	1.69203	12	1.42375	12
1.22692	9	1.35988	9	0.8614	10	1.82525	11	-0.230275	10	1.64375	8	1.95467	12	1.45585	12
1.32932	9	1.41907	9	1.08425	10	1.8468	11	-0.16605	10	1.71905	8	-0.242675	13	1.45965	12
1.51728	9	1.45943	9	1.17328	10	1.98787	11	0.00845	10	1.86013	8	-0.018225	13	1.93892	12
1.684	9	1.5712	9	1.21748	10	0.0908	12	0.032725	10	1.91432	8	0.628125	13	1.98012	12
1.76267	9	1.93167	9	1.23058	10	0.226925	12	0.183325	10	1.96432	8	0.9724	13	-0.461825	13
-0.9071	10	-0.4175	10	1.7252	10	0.316825	12	0.23705	10	-0.426125	9	1.2143	13	-0.43055	13
-0.874925	10	-0.224025	10	1.8757	10	0.44255	12	0.313925	10	-0.3509	9	1.35368	13	0.6611	13
-0.7479	10	0.290075	10	1.91963	10	0.561225	12	0.4414	10	-0.0067	9	1.56345	13	0.7001	13
-0.6843	10	0.409	10	1.97688	10	0.573	12	1.13135	10	0.0438	9	1.64857	13	0.952725	13
-0.646425	10	0.50525	10	-0.1564	11	0.59055	12	1.14862	10	0.158275	9	1.8397	13	1.00232	13
-0.01135	10	0.6176	10	-0.01705	11	0.772	12	1.16155	10	0.192025	9	-0.46105	14	1.5072	13
0.011125	10	0.70185	10	0.376225	11	0.776225	12	1.25832	10	0.21565	9	-0.4435	14	1.53568	13
0.13215	10	0.730525	10	0.459425	11	0.83855	12	1.48252	10	0.286575	9	-0.435	14	-0.402575	14
0.166375	10	0.91645	10	0.515575	11	0.848675	12	1.7316	10	0.3295	9	-0.41335	14	-0.115475	14
0.255175	10	1.01537	10	0.6538	11	0.914925	12	1.82118	10	0.37155	9	-0.380675	14	0.01345	14
0.759925	10	1.07748	10	0.671975	11	0.954775	12	1.91028	10	0.3924	9	-0.319925	14	0.287025	14
0.76815	10	1.12007	10	0.873025	11	1.03842	12	-0.441925	11	0.45905	9	-0.220675	14	0.37555	14
1.2038	10	1.126	10	1.06025	11	1.21102	12	-0.24185	11	1.179	9	-0.198125	14	0.43845	14
1.42078	10	1.22412	10	1.22165	11	1.25897	12	-0.2152	11	1.61283	9	-0.17935	14	0.56715	14
1.68483	10	1.2748	10	1.415	11	1.26077	12	-0.1185	11	1.88945	9	-0.128125	14	0.61535	14
1.73555	10	1.33903	10	1.66352	11	1.30122	12	-0.048925	11	-0.425625	10	-0.0549	14	0.75815	14
-0.60195	11	1.51353	10	1.84508	11	1.35762	12	0.14965	11	0.0879	10	0.06595	14	0.920375	14
-0.46865	11	1.5378	10	1.957	11	1.48465	12	0.192175	11	0.1255	10	0.15745	14	1.03185	14
-0.43105	11	1.6884	10	-0.10865	12	1.6261	12	0.28375	11	0.1563	10	0.271675	14	1.06713	14
-0.361925	11	1.74212	10	0.044525	12	1.65507	12	0.344	11	0.166	10	0.3229	14	1.3562	14
-0.203475	11	1.819	10	0.198725	12	1.71887	12	0.360475	11	0.199375	10	0.45455	14	1.47583	14
-0.100825	11	1.94647	10	0.33155	12	1.81832	12	0.4252	11	0.2334	10	0.524325	14	1.50358	14
-0.004675	11	-0.45925	11	0.349175	12	1.86635	12	0.47855	11	0.35575	10	0.701925	14	1.88765	14
0.115175	11	-0.317525	11	0.389875	12	1.89695	12	0.514625	11	0.35895	10	0.846325	14	1.9911	14
0.14095	11	-0.313325	11	1.13912	12	1.94082	12	0.622325	11	0.3673	10	1.1079	14	-0.432025	15
0.1431	11	-0.21545	11	1.17895	12	1.9958	12	0.646725	11	0.392375	10	1.15057	14	-0.3291	15
0.85235	11	-0.179025	11	1.30685	12	-0.258	13	0.78285	11	0.394475	10	1.16668	14	-0.282025	15
1.24465	11	-0.1071	11	1.58763	12	-0.10325	13	1.24687	11	0.4731	10	1.19195	14	-0.2706	15
1.32658	11	-0.06345	11	1.61138	12	-0.002825	13	1.307	11	0.533825	10	1.41687	14	-0.0926	15
1.44938	11	-0.0143	11	1.67347	12	0.09305	13	1.3359	11	0.577725	10	1.49228	14	0.089775	15
1.45955	11	0.0459	11	1.76735	12	0.1398	13	-0.498325	12	0.61695	10	1.5157	14	0.100275	15
1.66105	11	0.433475	11	1.82585	12	0.14185	13	0.132925	12	0.74085	10	1.58415	14	0.250525	15
-0.97795	12	0.52975	11	-0.4679	13	0.263975	13	0.15265	12	0.811975	10	1.60473	14	0.32	15
-0.9398	12	0.568175	11	-0.441725	13	0.2726	13	0.3061	12	0.853025	10	1.65308	14	0.389575	15
-0.912275	12	0.60255	11	-0.08225	13	0.358725	13	0.326525	12	1.22152	10	1.69265	14	0.47055	15
-0.8859	12	0.69405	11	-0.024	13	1.04325	13	0.373575	12	1.41757	10	-0.409175	15	0.6779	15
-0.764975	12	0.742425	11	-0.0147	13	1.07452	13	0.4079	12	1.54633	10	-0.320175	15	0.70045	15
-0.2999	12	0.961225	11	0.05855	13	-0.2866	14	0.49415	12	-0.478575	11	-0.305225	15	0.791025	15
-0.2851	12	1.0612	11	0.0634	13	-0.012425	14	1.75553	12	1.53805	11	0.170525	15	0.9643	15
-0.069125	12	1.26127	11	0.115275	13	0.024925	14	-0.3305	13	1.5939	11	0.54605	15	1.0878	15
0.086075	12	1.28793	11	0.132825	13	0.06565	14	-0.146275	13	1.69517	11	0.699675	15	1.09583	15
0.106475	12	1.38463	11	0.1407	13	0.122275	14	-0.005375	13	1.73985	11	0.750925	15	1.2444	15
0.15	12	1.4542	11	0.3259	13	0.3451	14	0.225675	13	1.9853	11	0.9933	15	1.32728	15
0.357925	12	1.65278	11	0.482675	13	0.66535	14	0.337325	13	1.99855	11	1.42968	15	1.66358	15
0.360075	12	1.6953	11	0.534525	13	0.7525	14	0.4045	13	-0.434425	12	1.53155	15	1.77745	15
0.523925	12	1.78688	11	0.573575	13	0.761375	14	0.4649	13	-0.4225	12	1.76692	15	1.95558	15
0.54615	12	1.84713	11	0.89515	13	0.769325	14	0.518275	13	-0.3674	12	1.8298	15	0.068075	16
0.73295	12	1.8636	11	1.03578	13	1.1015	14	0.663775	13	-0.138825	12	1.98165	15	0.272025	16
1.14915	12	1.92832	11	1.54723	13	1.3886	14	0.69965	13	-0.001425	12	-0.456025	16	0.533225	16
1.42503	12	1.98168	11	1.74518	13	1.51753	14	0.788025	13	0.041575	12	-0.445275	16	0.691025	16
-0.953975	13	-0.41265	12	1.8194	13	1.7911	14	1.14257	13	0.04375	12	-0.35585	16	1.0404	16
-0.902325	13	0.388025	12	1.85155	13	1.87963	14	1.14465	13	0.05875	12	-0.2	16	1.30688	16
-0.7871	13	0.5054	12	-0.422825	14	1.94253	14	1.22328	13	0.120375	12	0.048025	16	1.71178	16
-0.691475	13	0.627225	12	-0.4124	14	-0.4105	15	1.39025	13	0.2271	12	0.088	16	1.7939	16
-0.623925	13	0.64755	12	-0.16125	14	-0.3795	15	1.4013	13	0.506525	12	0.48325	16	1.83883	16
-0.559525	13	1.00673	12	-0.0842	14	0.059425	15	1.8904	13	0.537725	12	0.642525	16	1.8544	16
-0.4302	13	1.63798	12	-0.0768	14	0.29275	15	1.96918	13	0.6669	12	0.928325	16	1.8901	16
-0.134425	13	1.6577	12	-0.015675	14	0.409825	15	0.113725	14	0.713125	12	1.00495	16	-0.4827	17
-0.076325	13	1.81115	12	0.30475	14	0.478275	15	0.176875	14	1.3696	12	1.07695	16	-0.45295	17
0.057975	13	1.83158	12	0.356025	14	1.07205	15	0.275275	14	1.43627	12	1.63728	16	-0.366225	17
0.5295	13	1.87863	12	0.36745	14	1.17497	15	0.43235	14	1.76912	12	1.6986	16	-0.12625	17
0.6842	13	1.91295	12	0.5408	14	1.22205	15	0.443825	14	1.8826	12	1.83367	16	-0.09165	17
1.69688	13	1.9992	12	0.5514	14	1.23348	15	1.19287	14	-0.3276	13	1.88012	16	-0.005025	17
1.7162	13	-0.4691	13	0.6022	14	1.41147	15	1.31293	14	0.032875	13			0.092025	17
-0.637025	14	0.097425	13	0.66265	14	1.59385	15	1.36233	14	0.107575	13			0.352475	17
-0.351475	14	0.21615	13	0.757775	14	1.60435	15	1.7051	14	0.138925	13			0.406575	17
0.201575	14	0.248425	13	0.8198	14	1.7546	15	1.7989	14	0.24435	13			0.5438	17
0.29025	14	0.318175	13	0.854725	14	1.82408	15	-0.340475	15	0.6858	13			0.6583	17
0.4382	14	0.383875	13	0.8907	14	1.89365	15	-0.319775	15	0.726475	13			0.66055	17
0.44905	14	0.475175	13	0.960975	14	1.97463	15	-0.11355	15	0.73465	13			0.829725	17
0.69595	14	0.5611	13	1.01713	14	-0.2512	16	-0.071	15	0.77925	13			0.948925	17
0.7653	14	0.744825	13	1.32245	14	-0.1327	16	0.121025	15	0.905675	13			1.0432	17
0.7922	14	0.855975	13	1.35295	14	-0.07535	16	0.153125	15	1.07038	13			1.11942	17
0.854325	14	0.922375	13	1.39515	14	0.026825	16	0.170475	15	1.23647	13			1.20432	17
0.899175	14	1.1736	13	1.42735	14	0.08525	16	0.2025	15	1.45165	13			1.25652	17
1.33115	14	1.35783	13	1.56125	14	0.317275	16	0.27275	15	1.5479	13			1.86565	17
1.45188	14	1.49873	13	1.65315	14	0.3883	16	0.3022	15	1.6535	13			-0.352725	18
1.54865	14	1.72977	13	1.7999	14	0.74715	16	0.311075	15	1.68288	13			-0.325175	18
-0.6656	15	1.84143	13	1.8256	14	0.777575	16	0.427	15	-0.44655	14			-0.315675	18
-0.624225	15	1.9086	13	1.99545	14	0.79855	16	0.608075	15	-0.38755	14			0.011175	18
-0.57145	15	1.969	13	-0.3767	15	1.57218	16	0.671225	15	-0.3321	14			0.072725	18
-0.4694	15	-0.4921	14	0.3913	15	1.77613	16	0.737375	15	-0.221475	14			0.075425	18
-0.130325	15	-0.469725	14	0.78475	15	-0.360275	17	1.03458	15	0.012425	14			0.1768	18
-0.055525	15	-0.38055	14	0.9277	15	-0.32895	17	1.157	15	0.071875	14			0.192175	18
0.0979	15	-0.2876	14	1.04857	15	-0.270525	17	1.27668	15	0.08535	14			0.2579	18
0.22155	15	-0.2584	14	1.37628	15	-0.138225	17	1.42158	15	0.102725	14			0.424675	18
0.2879	15	-0.134625	14	1.5115	15	-0.054725	17	1.80755	15	0.208275	14			0.516825	18
0.314975	15	-0.10625	14	1.61365	15	-0.03825	17	1.81043	15	0.2378	14			0.72255	18
0.351125	15	-0.0386	14	1.9218	15	-0.020925	17	1.8796	15	0.294075	14			0.772075	18
0.436925	15	0.003225	14	-0.49235	16	0.29395	17	1.97255	15	0.413325	14			1.03738	18
0.7558	15	0.2557	14	-0.250775	16	0.31485	17	-0.476175	16	0.636525	14			1.17418	18
0.84125	15	0.443025	14	-0.15585	16	0.37685	17	-0.415975	16	0.820575	14			1.26875	18
0.843475	15	0.51335	14	-0.116425	16	0.486125	17	-0.196375	16	1.0268	14			1.41195	18
0.98395	15	0.74	14	-0.081875	16	0.523525	17	-0.14425	16	1.2523	14			1.5465	18
1.20993	15	0.885725	14	0.086125	16	0.6065	17	-0.1408	16	1.25478	14			1.96898	18
1.244	15	1.61783	14	0.2946	16	0.6726	17	-0.066025	16	1.2957	14			0.42325	19
1.28815	15	1.68098	14	0.54785	16	0.70145	17	-0.000225	16	1.50658	14			1.0001	19
1.36298	15	1.77938	14	0.62325	16	0.768075	17	0.103425	16	1.5185	14			1.05828	19
1.56033	15	1.93645	14	0.70055	16	1.02235	17	0.1179	16	1.56932	14			1.15283	19
1.66383	15	1.94792	14	0.724825	16	1.0521	17	0.2301	16	1.8137	14			1.28825	19
1.75333	15	-0.318525	15	0.76965	16	1.13883	17	0.35645	16	1.98837	14			1.45245	19
-0.98975	16	-0.294475	15	0.855	16	1.3788	17	0.483925	16	0.1091	15			1.4687	19
-0.751725	16	-0.27315	15	0.94035	16	1.4134	17	0.634275	16	0.125475	15			1.8497	19
-0.5702	16	0.05885	15	1.0081	16	1.50003	17	0.6961	16	0.179325	15			-0.496325	20
0.0483	16	0.109175	15	1.1021	16	1.59708	17	0.758225	16	0.186625	15			-0.360725	20
0.11665	16	0.155625	15	1.1993	16	1.85753	17	0.9043	16	0.21765	15			-0.263525	20
0.1337	16	0.21445	15	1.3873	16	1.91163	17	1.00275	16	0.2577	15			-0.187675	20
0.146575	16	0.27475	15	1.5022	16	-0.196575	18	1.1407	16	0.27625	15			0.030475	20
0.510625	16	0.326375	15	1.543	16	0.073075	18	1.21555	16	0.32565	15			0.204325	20
0.5702	16	0.498425	15	1.54332	16	0.38285	18	1.5264	16	0.399775	15			0.231625	20
0.622075	16	0.502675	15	1.68092	16	0.69805	18	1.83893	16	0.40605	15			0.3736	20
0.789875	16	0.704825	15	1.70905	16	0.84995	18	1.92552	16	0.487525	15			0.478175	20
0.9824	16	0.926075	15	1.76825	16	1.15237	18	1.92987	16	0.63865	15			0.6867	20
1.34495	16	1.1646	15	1.833	16	1.17992	18	-0.432275	17	0.70245	15			0.816025	20
-0.800575	17	1.1853	15	1.8585	16	1.18942	18	-0.4012	17	0.824725	15			0.9792	20
-0.035275	17	1.39152	15	1.98525	16	1.51627	18	-0.374375	17	0.88295	15			1.11343	20
-0.032925	17	1.43407	15	-0.421675	17	1.57782	18	-0.3484	17	0.989825	15			1.52973	20
0.64995	17	1.6261	15	-0.263525	17	1.58053	18	0.0426	17	1.0342	15			1.69758	20
0.775025	17	1.6582	15	-0.106825	17	1.6819	18	0.260675	17	1.2573	15			1.78398	20
1.07655	17	1.67555	15	0.131025	17	1.69727	18	0.328275	17	1.25895	15			-0.433275	21
1.12193	17	1.70757	15	0.393725	17	1.763	18	0.4133	17	1.41995	15			0.008325	21
1.33237	17	1.77782	15	0.415075	17	1.92977	18	0.507625	17	1.4602	15			0.306875	21
1.3711	17	1.80727	15	1.01793	17	-0.30265	19	0.79	17	1.79642	15			0.389475	21
1.60615	17	1.81615	15	1.39032	17	-0.20085	19	0.88115	17	1.81855	15			0.504825	21
0.201475	18	1.93207	15	1.75457	17	0.128325	19	1.76948	17	1.82092	15			0.511525	21
0.7866	18	-0.300425	16	-0.477525	18	0.29615	19	1.79418	17	1.85275	15			0.597225	21
1.23815	18	-0.225625	16	-0.4569	18	0.341375	19	1.8345	17	-0.327075	16			0.84505	21
1.41898	18	-0.212625	16	-0.415275	18	0.5338	19	1.85012	17	0.156075	16			0.9371	21
1.7425	18	-0.125725	16	-0.2482	18	0.593925	19	-0.09835	18	0.1954	16			1.22095	21
-0.539	19	-0.1055	16	-0.041725	18	0.882025	19	-0.07055	18	0.225925	16			-0.4191	22
-0.443225	19	-0.1009	16	0.0066	18	1.92832	19	0.0327	18	0.310425	16			-0.243175	22
-0.332525	19	-0.06765	16	0.0211	18	-0.289475	20	0.1556	18	0.448675	16			-0.118775	22
-0.2391	19	-0.059925	16	0.149825	18	-0.197575	20	0.20345	18	0.6459	16			0.080175	22
-0.145675	19	-0.0218	16	0.326025	18	0.245225	20	0.4327	18	0.7935	16			0.092475	22
0.008125	19	0.018625	16	0.6063	18	0.288525	20	0.45175	18	1.11157	16			0.11945	22
0.106975	19	0.0616	16	0.71575	18	0.42065	20	0.766925	18	1.157	16			0.191725	22
0.16405	19	0.16955	16	1.07897	18	0.44945	20	0.95185	18	1.18608	16			0.247825	22
0.396325	19	0.182725	16	1.1542	18	0.565875	20	1.1695	18	1.42843	16			0.264075	22
0.446925	19	0.547325	16	1.4984	18	0.8398	20	1.3398	18	1.43225	16			0.287325	22
0.470925	19	0.5823	16	1.5489	18	0.916225	20	1.72935	18	1.92223	16			0.42495	22
0.573625	19	0.653475	16	1.66337	18	0.98185	20	-0.473925	19					0.598	22
0.855675	19	0.73525	16	1.69712	18	1.00875	20	-0.1295	19					0.825675	22
0.902975	19	0.8113	16	1.72075	18	1.14435	20	0.0055	19					0.8542	22
0.9704	19	1.0289	16	1.79167	18	1.24155	20	0.0601	19					0.942475	22
1.342	19	1.0891	16	1.8346	18	1.3174	20	0.123075	19					0.98785	22
1.43318	19	1.3087	16	1.87665	18	1.53555	20	0.1499	19					1.1589	22
-0.912375	20	1.36082	16	1.8975	18	1.7094	20	0.18345	19					1.2068	22
-0.51075	20	1.36427	16	1.96415	18	1.7367	20	0.250975	19					1.31823	22
-0.11195	20	1.43905	16	-0.11235	19	1.87868	20	0.293175	19					1.4217	22
-0.01115	20	1.50485	16	0.025025	19	1.98325	20	0.323425	19					1.54238	22
0.295725	20	1.6085	16	0.11695	19	-0.147475	21	0.4724	19					1.6849	22
0.324725	20	1.62298	16	0.191025	19	0.119425	21	0.5596	19					1.74013	22
0.34635	20	1.73517	16	0.2658	19	0.32675	21	0.69675	19					1.79623	22
0.653125	20	1.86153	16	0.38305	19	0.38755	21	0.77375	19					1.84228	22
0.71565	20	1.989	16	0.696625	19	0.442475	21	0.796275	19					1.9531	22
0.97065	20	-0.47955	17	0.719375	19	0.7872	21	0.968025	19					-0.450025	23
1.22123	20	-0.4265	17	0.780825	19	0.878875	21	1.1018	19					-0.412875	23
1.2249	20	-0.278925	17	0.7879	19	0.918275	21	1.20448	19					-0.2861	23
1.46627	20	-0.24905	17	0.91155	19	1.0718	21	1.308	19					-0.2197	23
1.53928	20	-0.09305	17	1.57923	19	1.5134	21	1.34455	19					0.0299	23
1.56328	20	-0.071475	17	-0.497975	20	1.81195	21	1.43765	19					0.0662	23
1.689	20	-0.029725	17	-0.453825	20	1.89455	21	1.55105	19					0.163175	23
-0.97565	21	0.120775	17	-0.155375	20	-0.411075	22	-0.49745	20					0.209225	23
-0.864675	21	0.23625	17	-0.120075	20	-0.2973	22	-0.4599	20					0.4253	23
-0.794475	21	0.23835	17	-0.082125	20	-0.014	22	-0.39135	20					0.504125	23
-0.6592	21	0.308975	17	-0.007275	20	0.397825	22	-0.3527	20					0.553875	23
-0.3513	21	0.3305	17	0.06825	20	0.428575	22	-0.050375	20					0.591625	23
-0.13665	21	0.38785	17	0.1047	20	0.58515	22	0.032425	20					0.6711	23
-0.027375	21	0.458525	17	0.382875	20	0.808725	22	0.1127	20					0.81495	23
0.0705	21	0.5189	17	0.5442	20	0.844875	22	0.1318	20					0.82	23
0.1402	21	0.598025	17	0.74145	20	1.085	22	0.148075	20					1.06033	23
0.1509	21	0.619775	17	0.96395	20	1.26092	22	0.205325	20					1.13188	23
0.20245	21	0.6434	17	1.07947	20	1.38532	22	0.575025	20					1.3232	23
0.313425	21	0.787125	17	1.593	20	1.58428	22	0.64725	20					1.36505	23
0.393075	21	0.837	17	1.6306	20	1.59657	22	0.651975	20					1.4669	23
0.4091	21	0.850875	17	1.6614	20	1.62355	22	0.748325	20					1.50232	23
0.45685	21	0.917325	17	1.6711	20	1.69582	22	0.758975	20					1.55045	23
0.580425	21	0.96715	17	1.70447	20	1.75192	22	0.826725	20					1.75555	23
0.804175	21	1.0728	17	1.7385	20	1.76818	22	0.830175	20					1.8142	23
0.96025	21	1.10387	17	1.86085	20	1.79142	22	1.01843	20					-0.29875	24
0.976125	21	1.1307	17	1.86405	20	1.92905	22	1.0358	20					-0.246725	24
1.0227	21	1.15668	17	1.8724	20	-0.289	23	1.13493	20					0.10645	24
1.36882	21	1.54767	17	1.89748	20	-0.0934	23	1.27278	20					0.896325	24
1.56755	21	1.76575	17	1.89958	20	0.20035	23	-0.464025	21					0.999125	24
-0.91445	22	1.83335	17	1.9782	20	0.229325	23	-0.298425	21					1.1358	24
-0.424625	22	1.91838	17	-0.394825	21	0.3796	23	0.03105	21					1.46463	24
0.375925	22	-0.470775	18	0.3063	21	1.00392	23	0.1169	21					1.6718	24
0.428125	22	-0.45555	18	0.49635	21	1.05405	23	0.154875	21					1.8899	24
0.573375	22	0.26355	18	0.605025	21	1.0912	23	0.167275	21					1.93435	24
0.590725	22	0.37635	18	0.67965	21	1.21797	23	0.2485	21					1.95928	24
0.806525	22	0.4214	18	0.86625	21	1.28438	23	0.32105	21					0.23215	25
1.1018	22	0.428075	18	1.15277	21	1.53397	23	0.4482	21					0.281625	25
1.2281	22	0.466625	18	1.25625	21	1.57027	23	0.6002	21					0.31715	25
1.27027	22	0.48055	18	1.36815	21	1.66725	23	1.09925	21					0.4788	25
1.36835	22	0.557025	18	1.63263	21	1.7133	23	1.24273	21					0.5132	25
1.3892	22	0.66165	18	1.9437	21	1.92937	23	1.29288	21					0.583825	25
1.44228	22	0.9624	18	-0.425075	22	0.00775	24	1.89002	21					0.66035	25
1.55355	22	0.993225	18	-0.419975	22	0.02935	24	1.91338	21					0.834525	25
1.6263	22	1.4068	18	-0.3183	22	0.0671	24	1.9367	21					1.8222	25
1.72393	22	1.4346	18	-0.16275	22	0.1049	24	-0.078025	22					-0.47705	26
1.74115	22	1.53785	18	-0.1343	22	0.596325	24	-0.034575	22					-0.399425	26
1.7636	22	1.66075	18	-0.083225	22	0.8393	24	0.127525	22					-0.052625	26
-0.868025	23	1.7086	18	-0.0091	22	0.864675	24	0.152075	22					-0.0043	26
-0.85015	23	1.93785	18	0.03955	22	0.949175	24	0.280875	22					0.05195	26
-0.76315	23	1.9569	18	0.255375	22	0.983725	24	0.2913	22					0.099775	26
-0.60415	23	-0.390925	19	0.280475	22	1.20532	24	0.420575	22					0.121275	26
-0.593125	23	-0.3847	19	0.420625	22	1.25735	24	0.4763	22					0.1558	26
-0.41735	23	-0.24895	19	0.449925	22	1.61053	24	0.507125	22					0.184325	26
-0.3991	23	-0.16875	19	0.468925	22	-0.357625	25	0.6178	22					0.403675	26
-0.296075	23	-0.136175	19	0.80905	22	-0.270425	25	0.704325	22					0.4128	26
-0.14545	23	-0.0064	19	1.06245	22	-0.09195	25	1.1098	22					0.472375	26
-0.06785	23	0.083025	19	1.19595	22	-0.02615	25	1.224	22					0.48005	26
-0.047675	23	0.159875	19	1.47382	22	0.247475	25	1.25205	22					0.5939	26
0.071	23	0.60135	19	1.545	22	0.3163	25	1.35628	22					0.696125	26
0.1108	23	0.899425	19	1.60102	22	0.33505	25	1.38562	22					0.909275	26
0.3551	23	1.03017	19	1.99518	22	0.429425	25	1.82032	22					1.01523	26
0.444875	23	1.3746	19	-0.067325	23	0.46845	25	1.98685	22					1.15578	26
0.676475	23	1.5096	19	0.09765	23	0.73105	25	-0.49375	23					1.2138	26
0.765775	23	1.5642	19	0.287025	23	0.90905	25	-0.48505	23					1.47498	26
0.859825	23	1.62717	19	0.599975	23	1.73725	25	-0.44055	23					1.89498	26
0.95	23	1.654	19	0.6929	23	1.78672	25	-0.3876	23					-0.446725	27
1.00538	23	1.68755	19	0.70415	23	1.82225	25	-0.1204	23					-0.314375	27
1.0083	23	1.75508	19	0.803825	23	1.9839	25	-0.041825	23					-0.117125	27
1.1121	23	1.79727	19	0.859625	23	-0.282925	26	-0.0365	23					-0.0404	27
1.35707	23	1.82753	19	1.02655	23	-0.243725	26	0.035725	23					0.048675	27
1.54695	23	1.9765	19	-0.465125	24	0.95295	26	0.07405	23					0.146475	27
-0.937175	24	-0.349775	20	-0.39755	24	1.027	26	0.129925	23					0.209725	27
-0.651125	24	-0.19425	20	-0.27175	24	1.10462	26	0.14625	23					0.23495	27
-0.58075	24	-0.1368	20	-0.11445	24	1.45143	26	0.172925	23					0.258175	27
-0.505825	24	-0.068975	20	-0.108	24	1.49975	26	0.2187	23					0.3495	27
-0.4574	24	-0.017225	20	-0.09595	24	1.556	26	0.2242	23					0.485075	27
-0.26085	24	-0.00985	20	-0.03475	24	1.60383	26	0.24045	23					0.594775	27
-0.1588	24	0.047625	20	0.084125	24	1.62533	26	0.356475	23					0.696825	27
0.11515	24	0.21265	20	0.121125	24	1.65985	26	0.4263	23					0.74985	27
0.230775	24	0.35415	20	0.24575	24	1.68838	26	0.464375	23					0.772875	27
0.680125	24	0.398975	20	0.6706	24	1.90773	26	0.595775	23					0.9877	27
0.72075	24	0.57945	20	0.726425	24	1.91685	26	1.0694	23					1.55883	27
1.02122	24	0.7732	20	0.732375	24	1.97643	26	1.35	23					1.96463	27
1.5506	24	0.8061	20	0.863075	24	1.9841	26	1.38418	23					-0.25825	28
-0.9426	25	1.00765	20	0.8646	24	-0.4541	27	1.71732	23					-0.226825	28
-0.793875	25	1.0452	20	0.993525	24	-0.342475	27	1.86957	23					0.039575	28
-0.628125	25	1.11375	20	1.07067	24	-0.0946	27	-0.466775	24					0.07905	28
-0.524525	25	1.1524	20	1.0826	24	0.045125	27	0.19165	24					0.114225	28
-0.454075	25	1.45473	20	1.1377	24	0.12135	27	0.22425	24					0.232775	28
-0.422125	25	1.53753	20	1.36628	24	0.445125	27	0.3413	24					0.27735	28
-0.3958	25	1.6178	20	1.50367	24	0.450325	27	0.546875	24					0.373025	28
-0.392375	25	1.6369	20	1.54668	24	0.5597	27	0.750775	24					0.493275	28
-0.275375	25	1.65318	20	1.54885	24	0.657875	27	1.0975	24					0.701625	28
-0.26875	25	1.71043	20	1.56385	24	0.7391	27	1.21725	24					0.902875	28
-0.07975	25	-0.4847	21	1.62547	24	0.8704	27	1.27917	24					1.17345	28
0.1477	25	-0.4313	21	1.7322	24	0.88585	27	1.62522	24					1.31272	28
0.183325	25	-0.283475	21	-0.414675	25	0.986625	27	1.9738	24					1.38405	28
0.201025	25	-0.183025	21	-0.27105	25	1.05735	27	-0.497825	25					1.9012	28
0.221625	25	-0.1093	21	-0.1894	25	1.1897	27	-0.4021	25					-0.472625	29
0.544825	25	0.07875	21	0.058275	25	1.38695	27	-0.2276	25					-0.42445	29
0.58015	25	0.09535	21	0.10955	25	1.46367	27	-0.20535	25					-0.379075	29
0.690375	25	0.1768	21	0.116475	25	1.55275	27	-0.0042	25					0.0603	29
0.77495	25	0.37745	21	0.299075	25	1.65055	27	0.114325	25					0.1246	29
0.838625	25	0.459175	21	0.41205	25	1.7138	27	0.355275	25					0.13435	29
1.08353	25	0.4847	21	0.507525	25	1.73903	27	0.695025	25					0.458675	29
1.16203	25	0.53295	21	0.519525	25	1.76225	27	0.7561	25					0.513475	29
1.47598	25	0.597175	21	1.2614	25	1.85358	27	0.7641	25					0.6255	29
1.56233	25	0.682025	21	1.48585	25	1.98915	27	0.890325	25					0.74055	29
1.60648	25	0.7704	21	-0.297325	26	-0.480225	28	1.59805	25					0.74805	29
1.62885	25	0.79295	21	-0.20445	26	-0.203825	28	1.68305	25					1.0005	29
1.7228	25	0.84895	21	0.35435	26	0.00485	28	1.7379	25					1.02997	29
1.73823	25	0.942725	21	0.5452	26	0.045	28	1.7858	25					1.1657	29
1.75758	25	1.0411	21	0.868875	26	0.16245	28	1.89682	25					1.52705	29
-0.976875	26	1.2067	21	1.17652	26	0.305575	28	1.96885	25					1.538	29
-0.832675	26	1.53618	21	1.537	26	0.352975	28	-0.47165	26					1.72228	29
-0.8144	26	1.62202	21	1.6117	26	0.841725	28	-0.464075	26					-0.430425	30
-0.7615	26	1.66	21	1.64305	26	1.24688	28	-0.168975	26					-0.334275	30
-0.732225	26	1.6724	21	1.74848	26	1.2783	28	0.1252	26					-0.1052	30
-0.666175	26	1.75363	21	-0.462325	27	1.5447	28	0.321225	26					-0.05795	30
-0.57155	26	1.82618	21	-0.3381	27	1.58418	28	0.4287	26					0.008575	30
-0.38615	26	1.95332	21	-0.2725	27	1.61935	28	0.47425	26					0.020175	30
-0.230625	26	-0.496625	22	-0.088225	27	1.7379	28	0.59105	26					0.075475	30
-0.16945	26	-0.481975	22	-0.0751	27	1.78248	28	0.739525	26					0.212525	30
-0.052775	26	-0.398125	22	0.165675	27	1.87815	28	0.74595	26					0.814425	30
0.004925	26	-0.318125	22	0.249125	27	1.9984	28	0.817275	26					1.26447	30
0.10785	26	-0.040625	22	0.3142	27	0.04295	29	0.911825	26					1.3504	30
0.424975	26	0.2361	22	0.339925	27	0.461475	29	0.968425	26					1.49355	30
0.493975	26	0.259575	22	0.375875	27	0.521175	29	1.13865	26					1.64665	30
0.5067	26	0.2854	22	0.506475	27	0.547225	29	1.20345	26					1.8355	30
0.567625	26	0.497425	22	0.541375	27	0.9046	29	1.46025	26					1.89508	30
0.656225	26	0.583025	22	0.55725	27	1.03143	29	1.51248	26					1.91328	30
0.7079	26	1.42708	22	0.618375	27	1.0796	29	1.85585	26					1.98005	30
0.772625	26	1.47053	22	0.673	27	1.12498	29	-0.389925	27					-0.479775	31
0.86495	26	1.63263	22	0.701925	27	1.56435	29	-0.0964	27					-0.060625	31
0.919375	26	1.65718	22	0.7564	27	1.62865	29	0.203425	27					-0.04215	31
0.9211	26	1.78598	22	1.04302	27	1.6384	29	0.4212	27					-0.014475	31
1.1176	26	1.7964	22	1.06057	27	1.96273	29	0.43865	27					0.05575	31
1.44205	26	1.92568	22	1.06908	27	-0.477	30	0.900725	27					0.21065	31
1.75535	26	1.9814	22	1.09073	27	-0.360725	30	1.55422	27					0.296775	31
-0.945225	27	-0.099475	23	1.1234	27	-0.307225	30	1.83015	27					0.3736	31
-0.753825	27	-0.0178	23	1.18415	27	-0.11315	30	-0.495575	28					0.40285	31
-0.2052	27	0.038825	23	1.2834	27	-0.0743	30	-0.1274	28					0.540675	31
0.09335	27	0.0786	23	1.30595	27	-0.028675	30	0.027725	28					0.578325	31
0.12265	27	0.2383	23	1.32472	27	0.04135	30	0.03	28					0.70275	31
0.1634	27	0.53	23	1.37595	27	0.091625	30	0.2133	28					0.8146	31
0.193775	27	0.576975	23	1.44917	27	0.62445	30	0.356025	28					0.85695	31
0.546475	27	0.658925	23	1.57002	27	0.6908	30	0.3608	28					0.999225	31
0.568675	27	0.89595	23	1.66152	27	0.71965	30	0.3696	28					1.18213	31
0.62785	27	1.0103	23	1.77575	27	0.864725	30	0.42045	28					1.59248	31
0.769025	27	1.019	23	1.82697	27	0.97	30	0.636	28					-0.291325	32
0.82045	27	1.0635	23	1.95863	27	1.07467	30	0.659375	28					-0.047	32
1.20643	27	1.11645	23	-0.460175	28	1.17083	30	0.67345	28					0.0561	32
1.34853	27	1.38365	23	-0.357475	28	1.3999	30	0.8808	28					0.296	32
1.37687	27	1.46223	23	-0.334275	28	1.44715	30	0.9875	28					0.3713	32
1.42313	27	1.46755	23	-0.292525	28	1.51368	30	1.04868	28					0.433025	32
1.50958	27	1.53978	23	-0.239325	28	1.52527	30	1.0944	28					0.566625	32
1.52163	27	1.5781	23	-0.206975	28	1.58057	30	1.13198	28					0.700125	32
1.61582	27	1.63398	23	-0.1623	28	1.71763	30	1.2158	28					0.952025	32
-0.974975	28	1.6503	23	-0.13665	28	-0.454325	31	1.43483	28					1.05728	32
-0.70195	28	1.67698	23	0.117525	28	-0.080225	31	1.889	28					1.21845	32
-0.5942	28	1.72275	23	0.181625	28	0.551275	31	-0.37125	29					1.72815	32
-0.497025	28	1.72825	23	0.402025	28	0.594775	31	-0.22545	29					1.85858	32
-0.1194	28	1.7445	23	0.596325	28	0.71895	31	-0.177625	29
0.109825	28	1.86053	23	0.7274	28	0.745125	31	-0.12345	29
0.185375	28	1.93035	23	0.73405	28	0.816625	31	-0.1217	29
0.5725	28	1.96843	23	0.7799	28	0.9179	31	0.107725	29
1.07247	28	-0.344525	24	0.795125	28	1.0253	31	0.138875	29
1.34957	28	-0.216725	24	0.831875	28	1.44445	31	0.2397	29
1.54305	28	0.01165	24	0.88795	28	1.46293	31	0.303925	29
-0.917425	29	0.01495	24	0.94135	28	1.4906	31	0.5092	29
-0.86375	29	0.09485	24	0.9717	28	1.56083	31	1.1441	29
-0.760825	29	0.38335	24	1.05855	28	1.71573	31	1.45968	29
-0.700575	29	0.5879	24	1.11755	28	1.80185	31	-0.476025	30
-0.51845	29	0.710375	24	1.173	28	1.87867	31	-0.443575	30
-0.440775	29	0.75565	24	1.28363	28	1.90793	31	-0.437825	30
-0.3899	29	0.757175	24	1.51753	28	-0.143125	32	-0.1896	30
-0.3325	29	0.8668	24	1.57697	28	0.115575	32	-0.170925	30
-0.071075	29	1.0383	24	1.59045	28	0.169625	32	0.0969	30
-0.05965	29	1.69672	24	1.60783	28	0.449075	32	0.129175	30
0.04015	29	1.72933	24	1.71338	28	0.496375	32	0.14945	30
0.384	29	1.84638	24	1.7429	28	0.542625	32	0.194225	30
0.48555	29	-0.23185	25	1.79918	28	0.82545	32	0.480075	30
0.507375	29	0.36835	25	1.91843	28	1.21275	32	0.6523	30
0.65	29	0.503525	25	-0.35805	29	1.45708	32	0.926875	30
0.692775	29	0.87605	25	-0.274025	29	1.56018	32	0.932525	30
0.806025	29	0.892725	25	-0.171275	29	1.80008	32	0.988575	30
1.01183	29	1.0063	25	0.1933	29	1.87538	32	1.08085	30
1.0224	29	1.10203	25	0.5613	29	1.9371	32	1.25865	30
1.13818	29	1.27653	25	0.755275	29			1.42018	30
1.15387	29	1.29878	25	1.09587	29			-0.446775	31
1.6069	29	1.49993	25	1.18487	29			-0.23615	31
1.70065	29	1.61845	25	1.19982	29			0.047725	31
-0.88775	30	1.8594	25	1.67558	29			0.089	31
-0.874975	30	-0.37535	26	-0.124275	30			0.131825	31
-0.7228	30	-0.272425	26	-0.076425	30			0.186875	31
-0.531675	30	-0.136875	26	-0.030625	30			0.239075	31
-0.40075	30	-0.02245	26	0.006425	30			0.294975	31
-0.3236	30	0.157975	26	0.33305	30			0.5457	31
0.443575	30	0.3042	26	0.379725	30			0.60575	31
0.47105	30	0.3528	26	0.98085	30			0.819075	31
0.565125	30	0.517775	26	1.61315	30			1.24338	31
0.62115	30	0.765375	26	1.62953	30			1.37783	31
0.731675	30	0.9287	26	1.68338	30			1.62528	31
0.753175	30	0.95505	26	1.69067	30			1.76393	31
0.892075	30	1.03245	26	1.7217	30			-0.460175	32
1.09055	30	1.04003	26	1.76175	30			-0.271575	32
1.1414	30	1.33513	26	1.7803	30			-0.138775	32
1.1516	30	1.6293	26	1.8297	30			0.006175	32
1.2057	30	1.82532	26	1.90383	30			0.125	32
1.5173	30	1.9328	26	1.9101	30			0.1481	32
1.57752	30	1.97835	26	1.99158	30			0.1833	32
-0.96105	31	-0.339175	27	-0.4475	31			0.225675	32
-0.763975	31	-0.2264	27	-0.43085	31			0.312675	32
-0.3377	31	2.5e-05	27	-0.15345	31			0.316625	32
0.2245	31	0.080475	27	-0.003625	31			0.53835	32
0.441275	31	0.114925	27	0.02805	31			0.713175	32
0.5457	31	0.1939	27	0.1274	31			0.820975	32
0.631675	31	0.2176	27	0.16045	31			0.87905	32
0.773825	31	0.3107	27	0.186525	31			0.90955	32
0.80065	31	0.375375	27	0.322525	31			0.951075	32
0.870175	31	0.478	27	0.3677	31			1.09497	32
1.03307	31	0.48405	27	0.39955	31			1.1496	32
1.06517	31	0.737275	27	0.4202	31			1.23035	32
1.08952	31	1.11423	27	0.515275	31			1.528	32
1.1698	31	1.40775	27	0.86065	31			1.66688	32
1.19557	31	1.70758	27	1.04807	31			1.8363	32
1.30682	31	1.92535	27	1.05883	31			1.84508	32
1.44855	31	1.9428	27	1.14825	31			1.8917	32
1.45275	31	-0.4496	28	1.3041	31			1.9528	32
1.55062	31	-0.3843	28	1.55213	31			1.95485	32
1.58705	31	-0.183825	28	1.5921	31
1.65897	31	-0.075725	28	1.98735	31
1.70262	31	0.27965	28	-0.434325	32
1.75177	31	0.894875	28	-0.1571	32
-0.8139	32	1.00855	28	-0.08435	32
-0.7325	32	1.37673	28	-0.006525	32
-0.692775	32	1.53185	28	0.096725	32
-0.598175	32	1.53413	28	0.184475	32
-0.249375	32	1.71743	28	0.220325	32
0.013	32	1.86015	28	0.387	32
0.049225	32	1.86492	28	0.787525	32
0.06815	32	1.87373	28	0.911125	32
0.114275	32	1.92458	28	0.985275	32
0.18115	32	-0.412825	29	1.17803	32
0.189325	32	-0.23905	29	1.66118	32
0.407525	32	-0.0912	29	1.7005	32
0.47525	32	-0.00625	29	1.73103	32
0.5383	32	0.10885	29	1.81552	32
0.58655	32	0.1704	29	1.95378	32
0.6265	32	0.448675	29
0.722725	32	0.505675	29
0.924375	32	0.547875	29
1.13363	32	0.723275	29
1.1512	32	1.13287	29
1.1919	32	1.27867	29
1.44795	32	1.3265	29
1.48713	32	1.38067	29
1.51213	32	1.38242	29
1.55028	32	1.61185	29
1.61488	32	1.643	29
-0.9465	33	1.74382	29
-0.865175	33	1.80805	29
-0.830525	33	0.1214	30
-0.7618	33	0.214825	30
-0.743225	33	0.29485	30
-0.605975	33	0.584925	30
-0.470425	33	0.616375	30
-0.327975	33	0.652125	30
-0.248675	33	0.707425	30
-0.12795	33	0.72505	30
0.08935	33	0.79775	30
0.113375	33	1.02707	30
0.3016	33	1.05953	30
0.362175	33	1.06528	30
0.42925	33	1.3135	30
0.481675	33	1.33218	30
0.619925	33	1.6	30
0.641925	33	1.63227	30
0.683825	33	1.65255	30
0.73765	33	1.69733	30
0.8155	33	1.98318	30
1.02882	33	-0.385025	31
1.1128	33	-0.32035	31
1.60867	33	-0.1884	31
1.74802	33	-0.125025	31
-0.945025	34	-0.0324	31
-0.657375	34	0.04275	31
-0.6381	34	0.2217	31
-0.627375	34	0.294325	31
-0.39175	34	0.485375	31
-0.346775	34	0.52465	31
-0.184775	34	0.633375	31
0.0021	34	0.7033	31
0.07085	34	0.866625	31
0.156975	34	1.0583	31
0.29745	34	1.26893	31
0.469925	34	1.5528	31
0.548675	34	1.59407	31
0.94035	34	1.6369	31
0.984675	34	1.69195	31
1.14755	34	1.74415	31
1.65747	34	1.80005	31
-0.800125	35	-0.497975	32
-0.665575	35	-0.3001	32
-0.360225	35	-0.1061	32
-0.04495	35	0.04035	32
-0.016125	35	0.10935	32
0.01145	35	0.143475	32
0.025975	35	0.459	32
0.050625	35	0.52175	32
0.393	35	0.5596	32
0.41485	35	0.902475	32
0.4225	35	1.04397	32
0.785625	35	1.23257	32
1.22717	35	1.36538	32
-0.9901	36	1.51033	32
-0.84035	36	1.62915	32
-0.8067	36	1.65225	32
0.1024	36	1.68745	32
0.2522	36	1.72983	32
0.269375	36	1.81682	32
0.4368	36	1.82078	32
0.4577	36
0.5707	36
0.8312	36
0.913375	36
1.12295	36
1.1748	36
1.35343	36
-0.851175	37
-0.689775	37
-0.504575	37
-0.2743	37
-0.06265	37
-0.0293	37
0.098225	37
0.138	37
0.152675	37
0.183175	37
0.192925	37
0.40745	37
0.5626	37
0.6981	37
0.704525	37
0.74665	37
0.957675	37
0.993075	37
1.17758	37
1.1996	37
1.29703	37
-0.457225	38
-0.411275	38
-0.313075	38
-0.308075	38
-0.2443	38
-0.240525	38
-0.0544	38
0.124575	38
0.31005	38
0.346775	38
0.358075	38
0.389825	38
0.472125	38
0.488575	38
0.53815	38
0.5717	38
0.7822	38
0.81215	38
0.9371	38
0.98205	38
1.076	38
1.25797	38
1.28035	38
1.36953	38
1.46247	38
1.49168	38
1.61545	38
1.64383	38
1.71148	38
1.7533	38
-0.882325	39
-0.768625	39
-0.68195	39
-0.558625	39
-0.31445	39
-0.0727	39
-0.0479	39
-0.01915	39
0.04525	39
0.04965	39
0.0884	39
0.1461	39
0.1935	39
0.325525	39
0.46645	39
0.482375	39
0.5134	39
0.567775	39
0.91315	39
1.00018	39
1.03923	39
1.19205	39
1.49212	39
1.64688	39
1.7473	39
-0.784825	40
-0.73155	40
-0.5983	40
-0.482975	40
-0.33685	40
0.023725	40
0.113725	40
0.1926	40
0.2433	40
0.803075	40
0.850875	40
1.17428	40
1.2982	40
1.32438	40
1.68385	40
1.7421	40
1.7514	40
-0.924575	41
-0.85005	41
-0.6646	41
-0.4244	41
-0.380425	41
-0.1219	41
-0.052775	41
0.011475	41
0.060225	41
0.0819	41
0.32825	41
0.4034	41
0.452025	41
0.5648	41
0.71405	41
0.78465	41
0.9208	41
1.15047	41
1.18332	41
1.20057	41
1.32727	41
1.3377	41
1.58885	41
1.6659	41
1.6733	41
1.73442	41
-0.839775	42
-0.7083	42
-0.531175	42
-0.5244	42
-0.46155	42
-0.41255	42
0.071375	42
0.190925	42
0.242225	42
0.346825	42
0.724525	42
0.757775	42
0.938825	42
1.0735	42
1.47955	42
1.75372	42
-0.78375	43
-0.68055	43
-0.674225	43
0.058025	43
0.178075	43
0.283325	43
0.368575	43
0.5322	43
0.85045	43
1.38837	43
-0.98505	44
-0.829525	44
-0.660375	44
-0.317675	44
-0.242325	44
-0.18255	44
-0.1299	44
0.14225	44
0.148625	44
0.191475	44
0.305325	44
0.316575	44
0.34235	44
0.3637	44
0.506775	44
0.549975	44
0.6425	44
0.6661	44
0.722125	44
0.791425	44
0.793775	44
0.88575	44
0.92185	44
1.091	44
1.17993	44
1.18803	44
1.2156	44
1.27477	44
1.51635	44
1.61128	44
1.6507	44
1.68525	44
-0.938125	45
-0.8143	45
-0.606225	45
-0.44105	45
-0.275675	45
-0.0582	45
-0.050675	45
0.15765	45
0.229825	45
0.306475	45
0.4841	45
0.5572	45
0.659125	45
0.7167	45
0.739525	45
0.8321	45
0.856125	45
0.92405	45
0.933175	45
0.969225	45
1.1105	45
1.14005	45
1.3556	45
1.3866	45
-0.98995	46
-0.9227	46
-0.80995	46
-0.73585	46
-0.72515	46
-0.650275	46
-0.58575	46
-0.4836	46
-0.32325	46
-0.2756	46
-0.1977	46
-0.137775	46
-0.0465	46
0.002075	46
0.03515	46
0.082	46
0.103725	46
0.269675	46
0.286775	46
0.298625	46
0.350275	46
0.387425	46
0.482475	46
0.686025	46
0.7233	46
0.78695	46
1.5159	46
1.6344	46
1.69175	46
-0.762875	47
-0.571925	47
-0.373025	47
0.168625	47
0.261625	47
0.2802	47
0.462375	47
0.916725	47
0.9374	47
0.977675	47
1.227	47
1.44755	47
1.4716	47
1.49293	47
-0.8246	48
-0.761175	48
-0.733075	48
-0.617025	48
-0.555475	48
-0.521175	48
-0.504175	48
-0.420325	48
-0.335475	48
-0.1711	48
-0.012975	48
0.1199	48
0.23785	48
0.303175	48
0.557	48
0.6175	48
0.70975	48
0.815125	48
1.4657	48
1.5405	48
1.5535	48
1.6404	48
1.66062	48
1.66522	48
1.69848	48
1.7062	48
1.74432	48
-0.975225	49
-0.9567	49
-0.9292	49
-0.76455	49
-0.461225	49
-0.358675	49
-0.324575	49
0.00365	49
0.04075	49
0.075475	49
0.1116	49
0.136475	49
0.33805	49
0.425525	49
0.504375	49
0.63405	49
0.63715	49
0.68105	49
0.792125	49
0.86295	49
1.0312	49
1.26133	49
1.3444	49
1.50255	49
1.65925	49
-0.6162	50
-0.604975	50
-0.521	50
-0.363775	50
-0.2733	50
-0.133125	50
-0.085775	50
0.118525	50
0.850975	50
0.8836	50
0.891825	50
0.93655	50
0.9798	50
1.0661	50
1.11153	50
1.1828	50
1.2299	50
1.40685	50
1.43818	50
1.4966	50
1.6289	50
1.7124	50
1.72887	50
1.7462	50
-0.9135	51
-0.745025	51
-0.606	51
-0.549125	51
-0.49075	51
-0.390025	51
-0.34015	51
-0.273575	51
-0.065375	51
-0.007775	51
0.122325	51
0.17185	51
0.221725	51
0.27125	51
0.320825	51
0.50625	51
0.529525	51
0.5896	51
0.61625	51
0.954175	51
1.1942	51
1.28658	51
1.33962	51
1.4872	51
1.51707	51
1.67307	51
1.69465	51
1.7364	51
-0.61835	52
-0.5546	52
0.080425	52
0.14725	52
0.3742	52
0.518125	52
0.53775	52
0.636925	52
0.653725	52
0.738675	52
0.775275	52
0.82725	52
0.893975	52
0.900325	52
0.94195	52
1.0883	52
1.25205	52
1.2953	52
1.31053	52
-0.8876	53
-0.6918	53
0.323225	53
0.511275	53
0.51275	53
0.946825	53
1.02243	53
1.06935	53
1.11262	53
1.13685	53
1.20673	53
1.2896	53
1.31023	53
1.35185	53
1.51893	53
1.7254	53
-0.97315	54
-0.8601	54
-0.7652	54
-0.755375	54
-0.693125	54
-0.675925	54
-0.63215	54
-0.619125	54
-0.4028	54
-0.339475	54
-0.236	54
-0.21405	54
-0.0247	54
0.13145	54
0.20245	54
0.29625	54
0.32405	54
0.40115	54
0.451825	54
0.52555	54
0.54255	54
0.57165	54
0.65825	54
0.667	54
0.812275	54
0.89455	54
1.00212	54
1.0231	54
1.14738	54
1.55353	54
-0.774825	55
-0.643775	55
-0.4919	55
-0.387225	55
-0.37065	55
-0.3509	55
-0.3175	55
-0.2783	55
-0.187325	55
0.027575	55
0.046875	55
0.1273	55
0.1594	55
0.33995	55
0.613825	55
0.78875	55
0.832025	55
0.93255	55
1.37513	55
1.38135	55
1.5171	55
1.5973	55
1.62988	55
1.75965	55
-0.721625	56
-0.659	56
-0.378075	56
-0.2548	56
-0.232975	56
-0.123175	56
-0.083625	56
0.48915	56
0.576525	56
1.02843	56
1.2072	56
1.65378	56
-0.983575	57
-0.85655	57
-0.486275	57
-0.24125	57
-0.007825	57
0.269725	57
0.29455	57
0.364475	57
0.450725	57
0.601125	57
0.761725	57
0.823925	57
0.89275	57
1.06183	57
1.11395	57
1.41633	57
1.57185	57
1.6293	57
1.69713	57
1.74888	57
1.75625	57
-0.80525	58
-0.68085	58
-0.6256	58
-0.395025	58
-0.263125	58
-0.153575	58
-0.122425	58
0.104275	58
0.162125	58
0.1743	58
0.2484	58
0.3497	58
0.357325	58
0.445225	58
0.45455	58
0.483225	58
0.5493	58
0.7234	58
0.917775	58
1.01385	58
1.01883	58
1.10225	58
1.46345	58
1.56525	58
-0.855775	59
-0.617975	59
-0.384575	59
-0.072275	59
0.057075	59
0.085175	59
0.1309	59
0.3469	59
0.3489	59
0.361775	59
0.4345	59
0.497425	59
0.551025	59
0.5604	59
0.63345	59
0.68615	59
0.907425	59
1.17813	59
1.47663	59
1.56853	59
-0.8919	60
-0.80745	60
-0.716025	60
-0.356375	60
-0.275575	60
0.008	60
0.122925	60
0.276475	60
0.358575	60
0.4667	60
0.4929	60
0.57385	60
0.5777	60
0.6127	60
0.778725	60
0.827	60
1.03085	60
1.12428	60
1.22102	60
1.26807	60
1.31223	60
1.61068	60
1.64598	60
1.68393	60
1.75878	60
-0.91495	61
-0.7839	61
-0.516825	61
-0.1148	61
0.0724	61
0.105275	61
0.12435	61
0.1259	61
0.23535	61
0.327725	61
0.368525	61
1.0058	61
1.16095	61
1.19653	61
1.2012	61
1.28138	61
1.33478	61
1.4826	61
1.58305	61
1.65678	61
-0.915075	62
-0.791975	62
-0.666675	62
-0.44585	62
-0.35375	62
-0.32655	62
-0.22305	62
-0.044	62
0.0072	62
0.011175	62
0.101475	62
0.132525	62
0.31555	62
0.41085	62
0.445275	62
0.497625	62
0.5121	62
0.565575	62
0.58925	62
1.02153	62
1.17735	62
1.61863	62
-0.84275	63
-0.778725	63
-0.706975	63
-0.67165	63
-0.51075	63
-0.4995	63
-0.440525	63
-0.354025	63
-0.3082	63
-0.042525	63
0.085125	63
0.103425	63
0.189575	63
0.1917	63
0.2175	63
0.4076	63
0.58975	63
0.5987	63
0.619525	63
0.7684	63
0.911475	63
0.91565	63
0.9696	63
1.26948	63
1.28413	63
1.36798	63
1.44798	63
1.72548	63
-0.99405	64
-0.801525	64
-0.70495	64
-0.645125	64
-0.619375	64
-0.5528	64
-0.532525	64
-0.239925	64
-0.13255	64
0.067375	64
0.0998	64
0.115875	64
0.22155	64
0.277925	64
0.27915	64
0.340575	64
0.544725	64
0.5897	64
0.66725	64
0.909	64
1.13955	64
1.24058	64
1.339	64
1.45278	64
1.73608	64
-0.987175	65
-0.84625	65
-0.8325	65
-0.7844	65
-0.766675	65
-0.697975	65
-0.431475	65
-0.099375	65
-0.025075	65
0.0996	65
0.1224	65
0.28075	65
0.3525	65
0.4872	65
0.555925	65
0.5722	65
1.37127	65
-0.99795	66
-0.989375	66
-0.79325	66
-0.69135	66
-0.42505	66
-0.39895	66
-0.377725	66
0.23725	66
0.292725	66
0.31595	66
0.611875	66
0.63155	66
0.66875	66
0.87625	66
0.9353	66
1.02265	66
1.34105	66
1.34615	66
1.44782	66
1.60337	66
1.63182	66
1.6829	66
1.75702	66
-0.989825	67
-0.92885	67
-0.83765	67
-0.734875	67
-0.606875	67
-0.51815	67
-0.244825	67
0.075325	67
0.3314	67
0.3552	67
0.590625	67
1.23145	67
1.4781	67
1.6737	67
-0.795775	68
-0.63285	68
-0.57795	68
-0.174775	68
-0.0902	68
0.297825	68
0.382225	68
0.409725	68
0.556975	68
0.587075	68
0.620925	68
1.08775	68
1.6666	68
1.74827	68
-0.88775	69
-0.85615	69
-0.806775	69
-0.77815	69
-0.7166	69
-0.381875	69
0.107425	69
0.426	69
0.46925	69
0.505125	69
0.5334	69
0.627675	69
0.67475	69
0.84505	69
0.883	69
0.939625	69
1.0234	69
1.03225	69
1.202	69
1.22828	69
1.42263	69
1.55043	69
-0.951825	70
-0.8155	70
-0.66585	70
0.1381	70
0.54155	70
0.608625	70
0.7572	70
0.8579	70
1.1121	70
1.68278	70
-0.800075	71
-0.25905	71
-0.136625	71
0.20575	71
0.302175	71
0.318025	71
0.3351	71
0.4146	71
0.46335	71
0.491225	71
0.5698	71
0.57915	71
0.729725	71
0.97345	71
0.990775	71
1.06077	71
1.10767	71
1.20712	71
1.20907	71
1.21537	71
1.30098	71
1.36855	71
1.49435	71
1.65165	71
1.6581	71
1.67015	71
1.73135	71
-0.74225	72
-0.6765	72
-0.590575	72
-0.3369	72
-0.2838	72
-0.2757	72
-0.0149	72
0.072825	72
0.1494	72
0.160475	72
0.3021	72
0.459825	72
0.528975	72
0.534575	72
1.0188	72
1.1277	72
1.75783	72
-0.42605	73
-0.32605	73
-0.081125	73
-0.018675	73
0.164225	73
0.2634	73
0.351975	73
0.3765	73
0.4096	73
0.4421	73
0.5094	73
0.5476	73
0.619925	73
0.671	73
0.6884	73
0.7132	73
0.7175	73
0.885025	73
0.916475	73
0.945975	73
1.53525	73
-0.55415	74
-0.261575	74
-0.178275	74
-0.162825	74
-0.1374	74
-0.0392	74
0.021075	74
0.114	74
0.1278	74
0.13585	74
0.152875	74
0.155475	74
0.481525	74
1.23295	74
1.40848	74
1.49568	74
1.67415	74
1.73995	74
-0.80035	75
-0.2175	75
0.12675	75
0.27425	75
0.865	75
0.99985	75
1.20482	75
1.3514	75
1.49503	75
1.57668	75
-0.640025	76
-0.614175	76
-0.368025	76
-0.2872	76
-0.162975	76
0.358725	76
0.4103	76
0.53425	76
0.645075	76
0.7469	76
0.759975	76
0.9117	76
1.45273	76
1.5456	76
-0.511	77
-0.404525	77
-0.33705	77
-0.302625	77
-0.0653	77
0.377525	77
0.433275	77
0.64205	77
0.851625	77
0.946575	77
1.3048	77
1.42903	77
1.49463	77
1.6789	77
1.69203	77
-0.9888	78
-0.877275	78
-0.8441	78
-0.794725	78
-0.77435	78
-0.655375	78
-0.51865	78
-0.4502	78
-0.39045	78
-0.275125	78
-0.17035	78
-0.05275	78
0.004525	78
0.025825	78
0.089175	78
0.097225	78
0.134925	78
0.1487	78
0.3477	78
0.38145	78
0.46925	78
0.4894	78
0.622575	78
0.711775	78
0.782025	78
0.8536	78
0.892975	78
0.9729	78
1.20072	78
1.22275	78
1.24835	78
1.4832	78
1.5224	78
-0.907425	79
-0.7461	79
-0.6658	79
-0.56365	79
-0.452225	79
-0.393025	79
-0.180125	79
0.083825	79
0.13115	79
0.157975	79
0.325075	79
0.4129	79
0.453475	79
0.588975	79
0.604575	79
0.74255	79
0.886775	79
0.914425	79
0.993375	79
1.00868	79
1.1881	79
1.25073	79
1.3907	79
1.49363	79
1.62918	79
1.7436	79
-0.684425	80
-0.552325	80
-0.424275	80
0.00445	80
0.1562	80
0.435825	80
0.472675	80
0.5276	80
0.591225	80
0.62435	80
1.00502	80
1.09183	80
1.14425	80
1.3069	80
1.4096	80
1.4328	80
1.47455	80
1.52775	80
1.5601	80
1.60477	80
1.63043	80
-0.92595	81
-0.804775	81
-0.59395	81
-0.49875	81
-0.46355	81
-0.328625	81
-0.2902	81
-0.152975	81
0.021825	81
0.071875	81
0.075475	81
0.172	81
0.293875	81
0.395575	81
0.4232	81
0.522525	81
0.529425	81
0.71475	81
0.742775	81
0.90635	81
1.03923	81
1.05905	81
1.10852	81
1.1896	81
1.42798	81
1.54075	81
-0.95905	82
-0.447075	82
-0.407175	82
-0.380175	82
-0.328125	82
-0.274675	82
-0.2044	82
-0.1496	82
-0.050475	82
0.04105	82
0.04445	82
0.11525	82
0.1437	82
0.292175	82
0.3299	82
0.639425	82
0.735875	82
0.758125	82
0.8306	82
1.00345	82
1.033	82
1.16695	82
1.31203	82
1.42365	82
1.67153	82
0.068375	83
0.096925	83
0.175475	83
0.18155	83
0.38035	83
0.44005	83
0.44645	83
0.832725	83
0.921725	83
1.01345	83
1.02418	83
1.2489	83
1.3175	83
1.3828	83
1.58327	83
1.69138	83
-0.9248	84
-0.809525	84
-0.807725	84
-0.753025	84
-0.684075	84
-0.45845	84
-0.210725	84
-0.081525	84
0.07855	84
0.61515	84
0.76605	84
0.808175	84
1.0426	84
1.11147	84
1.2191	84
1.28585	84
1.56225	84
-0.5017	85
-0.420675	85
-0.122525	85
-0.0769	85
0.480075	85
0.96265	85
1.09738	85
1.40803	85
1.49205	85
1.5948	85
-0.9003	86
-0.7641	86
-0.639325	86
-0.4904	86
-0.45735	86
-0.021325	86
0.0147	86
0.103475	86
0.1259	86
0.21595	86
0.26355	86
0.3172	86
0.367875	86
0.501125	86
0.51845	86
0.81725	86
0.858675	86
1.15855	86
1.64285	86
1.6907	86
1.7365	86
-0.93305	87
-0.699075	87
-0.625575	87
-0.58355	87
-0.5267	87
-0.3301	87
-0.2156	87
-0.0764	87
0.00925	87
0.03505	87
0.065675	87
0.0775	87
0.18705	87
0.23145	87
0.236825	87
0.346825	87
0.3865	87
0.4292	87
0.5831	87
0.702825	87
0.821225	87
0.87435	87
0.980425	87
1.12233	87
1.31955	87
1.3362	87
1.6136	87
1.76343	87
-0.599175	88
-0.415925	88
-0.28265	88
-0.274175	88
-0.266125	88
-0.219175	88
-0.1736	88
-0.1414	88
-0.0671	88
0.12235	88
0.272675	88
0.33125	88
0.62945	88
0.7267	88
0.7974	88
0.864875	88
1.249	88
1.33175	88
1.60898	88
1.68172	88
1.75955	88
-0.694025	89
-0.6043	89
-0.57255	89
-0.40835	89
-0.318025	89
-0.18145	89
-0.081825	89
-0.003475	89
0.116575	89
0.132425	89
0.15865	89
0.16555	89
0.30805	89
0.332175	89
0.373625	89
0.3935	89
0.573525	89
0.63025	89
0.685375	89
0.958525	89
1.00265	89
1.06917	89
1.2072	89
1.25295	89
1.35325	89
1.52703	89
1.67487	89
1.75983	89
0.0667	90
0.0829	90
0.120175	90
0.13005	90
0.42645	90
0.56515	90
0.6885	90
0.72795	90
0.7792	90
0.939325	90
0.9421	90
1.04468	90
1.24205	90
-0.771325	91
-0.73795	91
-0.42975	91
-0.1245	91
1.05505	91
1.13882	91
1.17413	91
-0.947325	92
-0.7695	92
-0.763275	92
-0.701225	92
-0.5963	92
-0.554375	92
-0.5005	92
-0.397625	92
-0.11525	92
0.054425	92
0.185	92
0.436225	92
0.475225	92
0.512175	92
0.547675	92
0.5845	92
0.5876	92
0.652225	92
0.6592	92
0.748875	92
0.7944	92
0.8924	92
1.03658	92
1.1398	92
1.15285	92
1.18145	92
1.28913	92
1.4054	92
1.4589	92
1.65297	92
1.69182	92
1.73745	92
-0.9314	93
-0.849175	93
-0.621475	93
-0.573175	93
-0.508725	93
0.06135	93
0.345525	93
0.462275	93
0.516825	93
0.539075	93
0.7958	93
0.829825	93
0.87645	93
0.907675	93
0.9896	93
1.25882	93
1.31175	93
1.68585	93
-0.75825	94
-0.39595	94
-0.238175	94
0.066875	94
0.07415	94
0.1129	94
0.16365	94
0.36375	94
0.369875	94
0.405	94
0.423825	94
0.4447	94
0.461275	94
0.522175	94
0.60235	94
1.06852	94
1.22095	94
1.23027	94
1.2346	94
1.3811	94
1.44578	94
1.57772	94
1.6411	94
1.73373	94
-0.981025	95
-0.887225	95
-0.774775	95
-0.55255	95
-0.454875	95
-0.3916	95
-0.302475	95
-0.2296	95
-0.201425	95
-0.124225	95
0.151575	95
0.31555	95
0.674425	95
1.06077	95
1.14585	95
1.2087	95
1.62302	95
-0.8786	96
-0.8463	96
-0.8355	96
-0.6647	96
-0.546325	96
-0.35975	96
-0.2848	96
-0.002975	96
0.057625	96
0.107375	96
0.12925	96
0.164775	96
0.173625	96
0.242675	96
0.2654	96
0.318075	96
0.353525	96
0.77305	96
1.20105	96
1.2306	96
1.25212	96
1.45	96
1.644	96

## Sheet: Fig. 3_#1
Amygdala_Excitation
Time	sample 1	sample 2	sample 3	sample 4	sample 5	sample 6	sample 7	sample 8	sample 9	sample 10	sample 11	sample 12	sample 13	sample 14	sample 15	sample 16	sample 17	sample 18	sample 19	sample 20	sample 21	sample 22	sample 23	sample 24	sample 25	sample 26	sample 27	sample 28	sample 29	sample 30	sample 31	sample 32	sample 33	sample 34	sample 35	sample 36	sample 37	sample 38	sample 39	sample 40	sample 41	sample 42	sample 43	sample 44	sample 45	sample 46	sample 47	sample 48	sample 49
-0.4995	1.20994	25.9333	4.05423	1.10149e-05	6.93372	1.36791	13.4332	8.10648	4.51914e-17	7.64487e-18	2.57161	18.8259	0.0503171	5.39982	0.682624	14.6806	2.87324e-20	1.48264	10.1581	2.50292	4.51626e-17	8.52138	9.05966	6.11922	15.9447	14.5788	7.26871	6.44531	4.26198	14.2232	15.299	0.46578	0.0328349	1.81729e-13	6.04048e-34	12.115	18.2934	2.33691	4.22385e-53	2.63938e-80	7.4352	0.210045	19.3577	20.5174	4.34316	1.52299	15.9151	1.22868	0.129972
-0.4985	1.40158	25.2831	4.41148	2.56352e-05	6.4758	1.44119	13.107	8.27045	2.24918e-16	3.9616e-17	2.53211	18.4291	0.0724622	5.40896	0.850865	14.8705	1.67795e-19	1.27345	10.0268	2.51037	2.2475e-16	8.50572	9.5467	6.18256	16.232	14.2174	7.61329	6.47771	4.25881	14.0859	16.0324	0.564651	0.0512242	7.40431e-13	6.17567e-33	11.9556	17.4173	2.4051	8.18973e-52	1.05137e-78	7.30039	0.300183	19.922	20.8107	4.22591	1.7461	16.0628	1.38463	0.188909
-0.4975	1.60429	24.5556	4.72841	5.86383e-05	6.02057	1.5047	12.7193	8.45917	1.10024e-15	2.01783e-16	2.47341	17.8854	0.102564	5.43267	1.05099	15.0293	9.63106e-19	1.0784	9.79782	2.52839	1.09928e-15	8.55172	10.1442	6.31847	16.5296	13.7824	8.06837	6.44318	4.18968	14.0145	16.7637	0.676806	0.0785419	2.96506e-12	6.2056e-32	11.7392	16.5826	2.51105	1.5607e-50	4.11619e-77	7.16484	0.42349	20.4078	21.0515	4.09705	1.96934	16.1483	1.55842	0.269951
-0.4965	1.81267	23.767	4.98276	0.000131553	5.57942	1.55537	12.273	8.67654	5.27882e-15	1.0081e-15	2.40146	17.2046	0.142381	5.47572	1.28549	15.1569	5.42181e-18	0.901248	9.45915	2.55689	5.27339e-15	8.67132	10.8606	6.53908	16.8134	13.286	8.63052	6.33347	4.0497	14.0124	17.4815	0.801362	0.118114	1.16455e-11	6.11588e-31	11.4613	15.805	2.65819	2.91703e-49	1.58056e-75	7.02289	0.588841	20.8071	21.215	3.96313	2.18113	16.1635	1.7522	0.378479
-0.4955	2.01962	22.9409	5.15213	0.000288816	5.16557	1.59034	11.7762	8.92648	2.47856e-14	4.92899e-15	2.32464	16.4071	0.193425	5.54083	1.5557	15.2588	2.98687e-17	0.746043	9.00451	2.59451	2.47557e-14	8.87408	11.6948	6.85335	17.0539	12.748	9.28841	6.14361	3.83819	14.0817	18.1718	0.936435	0.173823	4.47594e-11	5.89843e-30	11.1225	15.1008	2.84723	5.3354e-48	5.93922e-74	6.86908	0.8056	21.1181	21.2746	3.83159	2.36813	16.104	1.96784	0.519479
-0.4945	2.21659	22.1082	5.21702	0.000619059	4.79301	1.60733	11.2437	9.21227	1.13622e-13	2.35309e-14	2.25321	15.5241	0.256543	5.62767	1.86133	15.3472	1.60649e-16	0.616984	8.43616	2.63851	1.13462e-13	9.16405	12.6334	7.26427	17.2184	12.1969	10.0215	5.87367	3.55992	14.222	18.8183	1.07904	0.249746	1.67957e-10	5.55395e-29	10.7297	14.4847	3.07549	9.52756e-47	2.17889e-72	6.6993	1.08255	21.3469	21.2057	3.71	2.51668	15.9714	2.20625	0.696423
-0.4935	2.39392	21.3056	5.16438	0.00129242	4.4749	1.60515	10.6976	9.53542	5.07346e-13	1.09426e-13	2.1981	14.5955	0.331413	5.73218	2.19992	15.442	8.41586e-16	0.518227	7.76745	2.68502	5.06504e-13	9.53619	13.6469	7.76576	17.275	11.6684	10.7995	5.53042	3.22586	14.4297	19.4044	1.22508	0.349503	6.13866e-10	5.09363e-28	10.2971	13.9679	3.33666	1.65713e-45	7.78577e-71	6.51225	1.42633	21.5087	20.9893	3.60499	2.61498	15.7741	2.46644	0.909835
-0.4925	2.54148	20.5719	4.9912	0.00262193	4.22177	1.58433	10.1658	9.89436	2.20147e-12	4.94541e-13	2.16931	13.6666	0.416031	5.84654	2.56636	15.5688	4.28418e-15	0.453592	7.02415	2.72966	2.19718e-12	9.97306	14.689	8.33999	17.1972	11.2034	11.5837	5.12842	2.8532	14.6974	19.9147	1.36949	0.475282	2.1802e-09	4.53943e-27	9.84552	13.5566	3.6213	2.80077e-44	2.70344e-69	6.31085	1.83944	21.6269	20.6179	3.52116	2.65558	15.5287	2.74444	1.15579
-0.4915	2.64942	19.9443	4.70723	0.00515737	4.03986	1.5475	9.67971	10.2831	9.26251e-12	2.16732e-12	2.17397	12.7813	0.506373	5.96031	2.95256	15.7563	2.11458e-14	0.426172	6.24398	2.76844	9.24134e-12	10.443	15.6987	8.95599	16.9686	10.8437	12.3299	4.69005	2.46428	15.0137	20.3387	1.50646	0.626673	7.50772e-09	3.92251e-26	9.40054	13.2503	3.91814	4.58975e-43	9.10162e-68	6.10331	2.31817	21.7303	20.0992	3.46005	2.63769	15.2587	3.03231	1.42477
-0.4905	2.70908	19.4523	4.33582	0.00981628	3.93003	1.49965	9.27042	10.6905	3.77123e-11	9.19213e-12	2.21461	11.9766	0.596385	6.06232	3.3474	16.0291	1.00994e-13	0.437866	5.47357	2.79892	3.76111e-11	10.9011	16.6063	9.57043	16.5867	10.6262	12.9929	4.24407	2.08452	15.3637	20.6738	1.62977	0.799544	2.50167e-08	3.27972e-25	8.98874	13.0418	4.21594	7.27798e-42	2.96505e-66	5.9033	2.85082	21.8479	19.458	3.41962	2.56862	14.9932	3.31768	1.70142
-0.4895	2.71386	19.1138	3.91229	0.0180473	3.88782	1.44784	8.96354	11.1001	1.48324e-10	3.76636e-11	2.28813	11.2764	0.678465	6.14319	3.73703	16.4014	4.65915e-13	0.488852	4.7631	2.82107	1.47857e-10	11.2937	17.3425	10.1312	16.0645	10.5771	13.5329	3.82256	1.7395	15.7314	20.9289	1.73314	0.98535	8.05188e-08	2.64884e-24	8.63377	12.9192	4.50545	1.11475e-40	9.3302e-65	5.72884	3.41677	22.0013	18.7347	3.39424	2.46361	14.7623	3.5842	1.96566
-0.4885	2.66009	18.9325	3.47976	0.0320023	3.90468	1.40046	8.77506	11.4914	5.62701e-10	1.4887e-10	2.38577	10.6888	0.744443	6.19743	4.10573	16.8687	2.07311e-12	0.577118	4.15931	2.83755	5.60623e-10	11.5667	17.8495	10.5834	15.4288	10.7059	13.921	3.45676	1.4518	16.101	21.125	1.81058	1.17124	2.49958e-07	2.06337e-23	8.35265	12.8684	4.7807	1.64682e-39	2.83173e-63	5.59974	3.98696	22.1981	17.9796	3.37543	2.34376	14.5937	3.81306	2.19535
-0.4875	2.54769	18.8986	3.08325	0.0546695	3.97001	1.36609	8.70881	11.8417	2.05673e-09	5.66983e-10	2.49419	10.2064	0.786915	6.22433	4.43729	17.4036	8.88652e-12	0.698148	3.69824	2.85311	2.04782e-09	11.6754	18.0911	10.8773	14.7164	11.0026	14.1438	3.17238	1.23811	16.4597	21.2949	1.85681	1.34123	7.47532e-07	1.54842e-22	8.15377	12.8769	5.03906	2.34373e-38	8.27954e-62	5.53392	4.52594	22.4265	17.2445	3.35302	2.23241	14.5084	3.98579	2.37013
-0.4865	2.38066	18.9928	2.76328	0.0898915	4.07355	1.35215	8.75666	12.1295	7.23652e-09	2.07891e-09	2.59736	9.81122	0.800623	6.22709	4.71683	17.9552	3.66644e-11	0.844912	3.39938	2.87313	7.19976e-09	11.5947	18.0596	10.9763	13.9688	11.4365	14.2055	2.98559	1.10712	16.7987	21.4781	1.86761	1.47837	2.15177e-06	1.11843e-21	8.03742	12.937	5.28006	3.21051e-37	2.33005e-60	5.54328	4.99536	22.6541	16.5737	3.31669	2.15083	14.5176	4.08754	2.47557
-0.4855	2.16706	19.1927	2.5503	0.142175	4.20728	1.36371	8.90145	12.3363	2.44942e-08	7.33385e-09	2.67887	9.48114	0.783525	6.21027	4.93276	18.4541	1.45507e-10	1.00828	3.26244	2.90177	2.43483e-08	11.3257	17.7763	10.8631	13.227	11.959	14.1267	2.90068	1.05855	17.1134	21.7147	1.84032	1.56759	5.95782e-06	7.7705e-21	7.99869	13.0479	5.50323	4.23024e-36	6.30735e-59	5.63011	5.3587	22.8313	15.9971	3.2575	2.11428	14.6229	4.11045	2.50658
-0.4845	1.91859	19.4796	2.46121	0.21621	4.36616	1.40275	9.12167	12.4488	7.97253e-08	2.48819e-08	2.72402	9.1977	0.737242	6.17657	5.07847	18.8226	5.55204e-10	1.17789	3.26769	2.94036	7.91681e-08	10.8978	17.2862	10.5431	12.5266	12.5092	13.9403	2.90992	1.08332	17.4027	22.0379	1.77429	1.59846	1.58603e-05	5.19066e-20	8.03194	13.2153	5.70607	5.35904e-35	1.64158e-57	5.78485	5.5863	22.9	15.5267	3.16919	2.12946	14.8171	4.05597	2.46907
-0.4835	1.64948	19.8445	2.49819	0.31605	4.54768	1.46806	9.3965	12.4594	2.49467e-07	8.11665e-08	2.72142	8.95242	0.666768	6.12406	5.15326	18.988	2.03624e-09	1.34339	3.37955	2.98677	2.47422e-07	10.3639	16.6475	10.0443	11.8959	13.0216	13.6846	2.99574	1.16467	17.6673	22.4669	1.67134	1.56736	4.05826e-05	3.33276e-19	8.13526	13.4495	5.88301	6.52554e-34	4.1066e-56	5.98603	5.65996	22.8047	15.1584	3.04922	2.19393	15.0883	3.93555	2.37919
-0.4825	1.37504	20.2899	2.6498	0.44402	4.75035	1.55572	9.70962	12.3654	7.50327e-07	2.54538e-07	2.66413	8.75047	0.579523	6.04526	5.16237	18.8958	7.17687e-09	1.49581	3.55287	3.03606	7.43114e-07	9.79157	15.9194	9.41245	11.3549	13.4336	13.3971	3.13473	1.2803	17.9086	23.0029	1.53591	1.47835	9.97926e-05	2.05642e-18	8.31313	13.7613	6.02597	7.63613e-33	9.8726e-55	6.20244	5.57647	22.5041	14.8769	2.89928	2.29745	15.4238	3.76941	2.26033
-0.4815	1.1099	20.8285	2.89358	0.599508	4.97172	1.66005	10.0507	12.1682	2.16909e-06	7.67329e-07	2.55009	8.61104	0.484013	5.92852	5.11581	18.5215	2.43065e-08	1.62886	3.74064	3.08238	2.14464e-06	9.25049	15.1503	8.70494	10.9143	13.6946	13.1074	3.30235	1.40511	18.1281	23.6272	1.37503	1.34259	0.000235797	1.21928e-17	8.57638	14.1578	6.12677	8.58644e-32	2.28067e-53	6.39729	5.34912	21.9808	14.6628	2.72536	2.42467	15.8133	3.58363	2.13855
-0.4805	0.866369	21.4778	3.19953	0.777949	5.20663	1.77454	10.4148	11.8732	6.02681e-06	2.22361e-06	2.38226	8.5646	0.38844	5.76159	5.02655	17.8772	7.90985e-08	1.73963	3.90158	3.1215	5.94716e-06	8.80053	14.3712	7.98183	10.5767	13.7718	12.8326	3.47732	1.51435	18.3284	24.3045	1.19778	1.17659	0.000535346	6.94625e-17	8.93864	14.6387	6.18043	9.27702e-31	5.06233e-52	6.53366	5.00707	21.2467	14.4987	2.53733	2.55836	16.2506	3.40605	2.03751
-0.4795	0.653271	22.2519	3.53378	0.97035	5.44622	1.89286	10.7997	11.4899	1.60949e-05	6.19431e-06	2.16829	8.64746	0.299579	5.53628	4.90832	17.0114	2.47319e-07	1.82858	4.00629	3.15309	1.58455e-05	8.48271	13.5939	7.29785	10.3361	13.6548	12.5755	3.64451	1.58686	18.5139	24.9872	1.01452	0.999665	0.00116781	3.80224e-16	9.41028	15.1934	6.18839	9.63044e-30	1.07964e-50	6.58043	4.59245	20.3428	14.3734	2.34789	2.68239	16.7333	3.26207	1.97414
-0.4785	0.47539	23.1524	3.86207	1.16371	5.67814	2.00932	11.2025	11.0335	4.13139e-05	1.65883e-05	1.91976	8.89481	0.222112	5.25264	4.77375	16.0046	7.42987e-07	1.8987	4.04091	3.18192	4.05637e-05	8.31482	12.8154	6.69588	10.1786	13.3574	12.3256	3.79581	1.60777	18.6918	25.6233	0.8359	0.831319	0.00244763	1.99969e-15	9.9911	15.8011	6.16035	9.60546e-29	2.2123e-49	6.51746	4.15554	19.3349	14.2824	2.17114	2.78405	17.2601	3.17103	1.95588
-0.4775	0.33363	24.1601	4.15288	1.34244	5.88787	2.11925	11.6166	10.5262	0.000101939	4.2708e-05	1.65104	9.33311	0.158486	4.92143	4.63323	14.958	2.14457e-06	1.95391	4.00754	3.21752	9.97702e-05	8.29211	12.0262	6.20306	10.0836	12.915	12.0627	3.92893	1.57027	18.8714	26.1626	0.671897	0.689026	0.00492889	1.01046e-14	10.664	16.4323	6.11378	9.20495e-28	4.35552e-48	6.33928	3.74878	18.3046	14.2268	2.02085	2.85525	17.8274	3.1439	1.97997
-0.4765	0.225738	25.2306	4.38019	1.49082	6.06103	2.21905	12.0296	9.99797	0.000241799	0.000105717	1.37771	9.97297	0.10921	4.56391	4.49474	13.98	5.94744e-06	1.99726	3.92179	3.27212	0.000235773	8.39202	11.2201	5.83025	10.0255	12.3801	11.7634	4.04472	1.47607	19.0621	26.5643	0.531153	0.58675	0.00953636	4.90572e-14	11.3914	17.0524	6.07084	8.47529e-27	8.23881e-47	6.05643	3.42055	17.3392	14.2102	1.9086	2.89283	18.4265	3.18249	2.03479
-0.4755	0.147369	26.2934	4.52551	1.59585	6.18601	2.30635	12.4225	9.48545	0.000551414	0.000251618	1.11495	10.8036	0.0734246	4.20907	4.36429	13.1714	1.58472e-05	2.02926	3.80778	3.35762	0.000535321	8.58108	10.4019	5.57405	9.97716	11.8145	11.4074	4.14408	1.3343	19.2709	26.8009	0.420674	0.534213	0.0177274	2.28831e-13	12.1167	17.6259	6.05332	7.49749e-26	1.49733e-45	5.69408	3.20979	16.5209	14.2364	1.84234	2.89813	19.0415	3.28012	2.10259
-0.4745	0.0932094	27.2582	4.57932	1.65014	6.25629	2.38026	12.7707	9.02819	0.00120909	0.000575884	0.875959	11.7896	0.0495855	3.88903	4.24679	12.6111	4.05706e-05	2.04711	3.69211	3.48224	0.00116779	8.82167	9.59229	5.42095	9.91345	11.2802	10.9844	4.22553	1.1594	19.4986	26.8617	0.345918	0.536694	0.0316618	1.02555e-12	12.7706	18.1207	6.07675	6.37245e-25	2.61457e-44	5.28819	3.1422	15.9177	14.3076	1.82528	2.87605	19.6498	3.42352	2.1631
-0.4735	0.0579878	28.0251	4.5413	1.65385	6.27191	2.4418	13.0461	8.66327	0.00254952	0.00126756	0.67101	12.8714	0.0360998	3.63387	4.14664	12.3457	9.97942e-05	2.04495	3.59797	3.64778	0.00244761	9.07742	8.82783	5.352	9.81558	10.8302	10.4989	4.28438	0.968159	19.7378	26.7528	0.311128	0.59512	0.0543319	4.41598e-12	13.2811	18.5114	6.14536	5.20385e-24	4.38643e-43	4.87952	3.22856	15.5759	14.4249	1.85556	2.83379	20.2252	3.59539	2.19714
-0.4725	0.0372258	28.5	4.41944	1.61521	6.23945	2.49437	13.2208	8.41913	0.0051706	0.00268338	0.507023	13.9689	0.0318296	3.46723	4.06769	12.3825	0.000235851	2.01525	3.54056	3.84815	0.00492888	9.3163	8.15677	5.34724	9.67459	10.5015	9.97166	4.3137	0.77686	19.9727	26.496	0.319694	0.70622	0.0895781	1.82694e-11	13.5869	18.7816	6.24935	4.08292e-23	7.07049e-42	4.50685	3.46527	15.5154	14.5893	1.92664	2.77947	20.741	3.77719	2.18963
-0.4715	0.0277353	28.6113	4.22799	1.5494	6.17064	2.54389	13.2714	8.31015	0.0100875	0.0054642	0.387866	14.9901	0.0364152	3.40363	4.01253	12.6894	0.000535568	1.95096	3.52486	4.06958	0.00953635	9.51191	7.63183	5.38881	9.49387	10.3105	9.43861	4.3068	0.598956	20.1802	26.1249	0.374297	0.862751	0.141898	7.26192e-11	13.6494	18.9245	6.36536	3.07784e-22	1.09501e-40	4.20062	3.83661	15.7282	14.803	2.02831	2.72077	21.174	3.95168	2.13162
-0.4705	0.0278988	28.3241	3.98479	1.47574	6.07978	2.59859	13.1839	8.33373	0.0189358	0.0107041	0.31508	15.8414	0.0504089	3.4479	3.9812	13.1997	0.00116853	1.84782	3.54571	4.29223	0.0177274	9.6439	7.30152	5.46258	9.28975	10.2524	8.94573	4.26033	0.443701	20.3336	25.6803	0.476654	1.05391	0.215964	2.77336e-10	13.4617	18.9424	6.46047	2.2292e-21	1.62934e-39	3.97828	4.31806	16.1794	15.0698	2.14826	2.66362	21.5074	4.10477	2.02109
-0.4695	0.0377991	27.6508	3.70846	1.41402	5.98077	2.66788	12.9577	8.47052	0.0342094	0.020175	0.288726	16.4415	0.0752217	3.5964	3.96997	13.8233	0.00244975	1.70616	3.59017	4.49298	0.0316618	9.69843	7.2017	5.55834	9.09021	10.3043	8.54208	4.1768	0.315807	20.406	25.2046	0.626855	1.26616	0.315801	1.01763e-09	13.0525	18.846	6.49862	1.55124e-20	2.32935e-38	3.84244	4.87987	16.8119	15.3946	2.27388	2.61124	21.7321	4.22651	1.86267
-0.4685	0.059243	26.6531	3.41644	1.3806	5.88445	2.76071	12.6087	8.68814	0.0594973	0.0365907	0.30799	16.7331	0.112895	3.83946	3.97058	14.4609	0.00493482	1.53157	3.64123	4.6488	0.0543319	9.66943	7.34854	5.66895	8.93133	10.4313	8.27179	4.06571	0.215966	20.3743	24.7369	0.82242	1.48455	0.443683	3.58757e-09	12.4833	18.6531	6.44816	1.03715e-19	3.19953e-37	3.78228	5.49013	17.5532	15.78	2.3941	2.56367	21.8466	4.31104	1.66642
-0.4675	0.095681	25.4358	3.12393	1.38523	5.79715	2.8834	12.1699	8.94751	0.0996519	0.0638682	0.3713	16.693	0.16572	4.16403	3.97072	15.0197	0.0095522	1.33451	3.68197	4.74009	0.0895781	9.56045	7.73393	5.7889	8.85206	10.5937	8.16695	3.94259	0.141899	20.2216	24.3082	1.0574	1.69449	0.59891	1.21518e-08	11.8401	18.3872	6.28879	6.66235e-19	4.22247e-36	3.77767	6.11679	18.3246	16.2235	2.50099	2.51796	21.8556	4.35583	1.44594
-0.4665	0.151973	24.1339	2.84415	1.42939	5.72052	3.03757	11.6888	9.21036	0.160799	0.107306	0.47588	16.3369	0.23575	4.55573	3.95565	15.4277	0.017768	1.12871	3.69939	4.75353	0.141898	9.38651	8.3239	5.91279	8.88768	10.754	8.24265	3.82637	0.0895792	19.9389	23.9386	1.32187	1.88359	0.776744	3.95464e-08	11.2204	18.0757	6.016	4.11191e-18	5.35395e-35	3.80513	6.7289	19.0505	16.7144	2.59088	2.46898	21.7697	4.36057	1.21632
-0.4655	0.23393	22.8934	2.58905	1.50646	5.65274	3.21871	11.2221	9.44642	0.250089	0.17356	0.616873	15.7181	0.324291	4.99997	3.91083	15.6429	0.0317616	0.92911	3.68698	4.68396	0.215964	9.17496	9.06054	6.03411	9.06317	10.8827	8.49497	3.73554	0.0543344	19.5245	23.6364	1.6022	2.04319	0.967883	1.23652e-07	10.7194	17.7483	5.64234	2.4383e-17	6.52244e-34	3.84412	7.29701	19.6675	17.2322	2.66476	2.41088	21.6046	4.32611	0.99212
-0.4645	0.347568	21.8508	2.37014	1.60373	5.59056	3.41589	10.828	9.63862	0.375102	0.270296	0.78638	14.9192	0.431477	5.48191	3.82493	15.6565	0.0545676	0.749671	3.64595	4.53505	0.315801	8.96425	9.86717	6.14467	9.38746	10.9619	8.90187	3.68435	0.0316688	18.9847	23.3997	1.88222	2.16905	1.15877	3.71472e-07	10.416	17.4337	5.19513	1.38919e-16	7.6344e-33	3.88204	7.79369	20.1302	17.7467	2.72799	2.33882	21.3814	4.25406	0.785884
-0.4635	0.498072	21.1143	2.19855	1.70572	5.53134	3.6129	10.5571	9.78513	0.542898	0.405379	0.972852	14.0407	0.556055	5.98578	3.6924	15.4895	0.0901134	0.601694	3.58478	4.31871	0.443685	8.80037	10.6565	6.23476	9.84984	10.9859	9.42627	3.68006	0.0177461	18.3322	23.2189	2.14507	2.26109	1.3329	1.07221e-06	10.3617	17.1567	4.7115	7.60433e-16	8.58553e-32	3.9169	8.19446	20.4149	18.222	2.7892	2.2507	21.1278	4.14696	0.607151
-0.4625	0.688544	20.7494	2.08419	1.79809	5.47458	3.79056	10.4438	9.89804	0.758771	0.585582	1.16123	13.1854	0.695448	6.49412	3.51491	15.184	0.143066	0.49276	3.51763	4.05322	0.598914	8.7308	11.3406	6.29426	10.4196	10.9612	10.0205	3.72187	0.00958501	17.5873	23.082	2.3756	2.3224	1.47308	2.97344e-06	10.5749	16.9337	4.23188	3.99935e-15	9.27659e-31	3.95709	8.47954	20.5182	18.6215	2.85884	2.14837	20.8772	4.00899	0.462192
-0.4615	0.918748	20.7713	2.03405	1.87099	5.42242	3.92997	10.5005	9.99876	1.02491	0.814874	1.33407	12.445	0.846087	6.98761	3.30137	14.7916	0.218411	0.426366	3.46182	3.76047	0.776756	8.79708	11.8412	6.31447	11.0491	10.9048	10.6306	3.80177	0.00505044	16.7771	22.9789	2.56237	2.35796	1.56417	7.9226e-06	11.0388	16.7703	3.79365	2.02091e-14	9.63024e-30	4.01852	8.63608	20.4534	18.9137	2.94738	2.03809	20.6674	3.84667	0.354279
-0.4605	1.18408	21.1454	2.0502	1.92117	5.37908	4.01574	10.7141	10.1113	1.33918	1.09255	1.47362	11.889	1.00392	7.44588	3.0664	14.3614	0.32073	0.402049	3.43479	3.4629	0.967915	9.02705	12.099	6.2904	11.6802	10.8418	11.2015	3.90695	0.00273979	15.9362	22.9058	2.69896	2.37366	1.59577	2.02817e-05	11.7053	16.6595	3.42624	9.81142e-14	9.60538e-29	4.12005	8.66051	20.2457	19.0783	3.06364	1.93001	20.536	3.66913	0.284323
-0.4595	1.4751	21.7945	2.12833	1.95222	5.34955	4.03858	11.0482	10.2551	1.69448	1.41157	1.56441	11.5581	1.16489	7.84939	2.828	13.9321	0.45322	0.415805	3.45107	3.1805	1.15885	9.42853	12.0798	6.22285	12.253	10.8034	11.6803	4.02293	0.00184344	15.1054	22.8669	2.78416	2.37622	1.56417	4.9885e-05	12.5025	16.5824	3.14852	4.57663e-13	9.20492e-28	4.27838	8.56002	19.9257	19.1094	3.21331	1.83663	20.514	3.48751	0.251609
-0.4585	1.77775	22.6125	2.2573	1.97301	5.33773	3.99648	11.4484	10.4387	2.07864	1.75769	1.59587	11.4629	1.32521	8.18175	2.60473	13.5266	0.616637	0.460623	3.51953	2.92876	1.3331	9.98566	11.7777	6.11966	12.7154	10.8232	12.0216	4.13661	0.00203865	14.3292	22.8736	2.82082	2.3739	1.47308	0.000117886	13.3451	16.5123	2.96871	2.0511e-12	8.47528e-27	4.50354	8.35237	19.5253	19.0172	3.39786	1.77069	20.6191	3.31357	0.254431
-0.4575	2.07444	23.4818	2.42008	1.99479	5.34476	3.89443	11.852	10.6561	2.47533	2.10968	1.56421	11.587	1.48134	8.43193	2.41314	13.1528	0.808406	0.527109	3.64123	2.71768	1.47355	10.6589	11.2138	5.99544	13.0314	10.9335	12.1913	4.23849	0.00345447	13.6519	22.941	2.81409	2.37758	1.3329	0.000267661	14.1453	16.4208	2.88615	8.83196e-12	7.49749e-26	4.79581	8.06387	19.0741	18.8256	3.61392	1.74267	20.8491	3.15769	0.290476
-0.4565	2.34584	24.2916	2.59596	2.02783	5.36761	3.74255	12.1983	10.8865	2.86558	2.44106	1.4731	11.8932	1.62969	8.5955	2.26577	12.8073	1.02221	0.604247	3.80824	2.55197	1.56524	11.3891	10.4325	5.86951	13.1865	11.1598	12.1715	4.32351	0.00673176	13.1122	23.082	2.76933	2.40148	1.15877	0.000583895	14.8239	16.2845	2.8943	3.65389e-11	6.37244e-25	5.14457	7.72554	18.5982	18.5686	3.85314	1.75878	21.1798	3.02696	0.356956
-0.4555	2.57319	24.9537	2.76351	2.07868	5.39849	3.55341	12.4395	11.0974	3.22988	2.72317	1.3329	12.3318	1.76634	8.67454	2.16988	12.4807	1.24834	0.680369	4.00383	2.43234	1.5981	12.1048	9.49477	5.7621	13.1897	11.5156	11.9637	4.39079	0.0131923	12.7375	23.3015	2.69073	2.46255	0.967883	0.00122381	15.3181	16.0911	2.98369	1.45238e-10	5.20385e-24	5.5289	7.36833	18.1192	18.2847	4.10275	1.81965	21.5664	2.92374	0.450566
-0.4545	2.74066	25.4135	2.9038	2.14854	5.42512	3.33918	12.5486	11.2502	3.55031	2.9292	1.15877	12.8479	1.887	8.67611	2.12684	12.1636	1.4748	0.744365	4.20413	2.35705	1.56907	12.732	8.47161	5.6897	13.071	11.9977	11.5905	4.44232	0.0251198	12.5395	23.5914	2.58088	2.57814	0.776744	0.00246445	15.5873	15.8432	3.14416	5.54672e-10	4.08292e-23	5.91991	7.01858	17.6548	18.0113	4.3469	1.92009	21.9505	2.84531	0.567444
-0.4535	2.83764	25.6538	3.00298	2.23334	5.432	3.1094	12.5233	11.307	3.81248	3.03842	0.967884	13.3895	1.98749	8.60999	2.13207	11.8516	1.68904	0.787	4.38138	2.32352	1.48294	13.204	7.43669	5.66063	12.8745	12.5832	11.0934	4.48134	0.0461331	12.512	23.929	2.44159	2.76199	0.59891	0.00476822	15.6137	15.5572	3.36593	2.03526e-09	3.07784e-22	6.28432	6.69472	17.2188	17.7797	4.56876	2.04999	22.2709	2.78464	0.703256
-0.4525	2.86031	25.6924	3.05394	2.32492	5.4025	2.86999	12.3848	11.2377	4.00685	3.0397	0.776744	13.912	2.0647	8.48615	2.17549	11.547	1.87997	0.802158	4.50844	2.32919	1.35197	13.4711	6.46011	5.67221	12.6505	13.2292	10.5282	4.51084	0.0815983	12.6311	24.2793	2.27556	3.01944	0.443683	0.00886382	15.4011	15.2595	3.63938	7.17514e-09	2.2292e-21	6.58892	6.406	16.8217	17.6111	4.75312	2.19615	22.4756	2.73211	0.853485
-0.4515	2.81252	25.5733	3.05661	2.41313	5.32142	2.6235	12.173	11.0249	4.12927	2.9336	0.59891	14.3821	2.11781	8.31307	2.24254	11.2598	2.03945	0.787705	4.56376	2.3716	1.19422	13.5067	5.60312	5.71044	12.4459	13.8769	9.95753	4.53258	0.13897	12.8599	24.6001	2.08836	3.34322	0.315801	0.0158313	14.9713	14.9788	3.9541	2.43035e-08	1.55124e-20	6.80542	6.15323	16.4708	17.514	4.88918	2.34442	22.5324	2.6778	1.01386
-0.4505	2.70555	25.3551	3.01693	2.48776	5.17772	2.37052	11.9366	10.6666	4.18075	2.73247	0.443683	14.7784	2.14936	8.09701	2.31578	11.0058	2.16308	0.74579	4.53592	2.44767	1.03121	13.3104	4.91378	5.75255	12.2964	14.4591	9.44184	4.54684	0.227897	13.154	24.8496	1.88986	3.71125	0.215964	0.027167	14.3594	14.7382	4.29748	7.90928e-08	1.03715e-19	6.91495	5.93103	16.1713	17.4837	4.97265	2.48188	22.4351	2.61381	1.18076
-0.4495	2.55688	25.0992	2.94478	2.54008	4.96655	2.11146	11.7233	10.1766	4.16659	2.45869	0.315801	15.0903	2.16554	7.84245	2.37698	10.8045	2.24982	0.682448	4.42652	2.55259	0.885408	12.9077	4.42374	5.7719	12.2212	14.9094	9.03202	4.55285	0.359886	13.4686	24.9932	1.69483	4.08767	0.141898	0.044792	13.6095	14.5488	4.65362	2.47305e-07	6.66235e-19	6.91156	5.7306	15.9271	17.5027	5.00686	2.59847	22.2036	2.53614	1.35141
-0.4485	2.38779	24.8592	2.85121	2.56373	4.69042	1.84834	11.5693	9.58219	4.09489	2.1413	0.215964	15.3153	2.17552	7.55307	2.40964	10.6764	2.30078	0.606619	4.25052	2.67896	0.778066	12.3452	4.14626	5.74411	12.2218	15.1734	8.76414	4.54982	0.547309	13.7649	25.0077	1.52225	4.42736	0.0895781	0.0709571	12.7713	14.4062	5.00283	7.42945e-07	4.11191e-18	6.80369	5.54228	15.7415	17.5435	5.00237	2.68783	21.8784	2.44566	1.52371
-0.4475	2.22027	24.6742	2.74568	2.55499	4.35892	1.58572	11.4933	8.91965	3.97496	1.81201	0.141898	15.4558	2.18976	7.23286	2.40141	10.6395	2.31753	0.528759	4.0338	2.81642	0.72748	11.6847	4.07584	5.65268	12.2831	15.2171	8.6577	4.53809	0.801627	14.015	24.8825	1.39343	4.68327	0.0543319	0.108002	11.8968	14.2917	5.32223	2.14441e-06	2.4383e-17	6.61338	5.35722	15.6175	17.5725	4.97519	2.74741	21.5104	2.34818	1.69574
-0.4465	2.07348	24.5658	2.63397	2.51302	3.98731	1.33085	11.4932	8.23019	3.81574	1.50114	0.0895781	15.5149	2.21777	6.88662	2.34599	10.7076	2.30078	0.459333	3.80819	2.95238	0.747728	10.9941	4.18952	5.49288	12.3787	15.0334	8.71725	4.52039	1.13087	14.2035	24.6171	1.32948	4.81506	0.0316618	0.15795	11.0384	14.177	5.58745	5.94688e-06	1.38919e-16	6.37287	5.16836	15.5575	17.5554	4.94402	2.77783	21.1494	2.25353	1.86506
-0.4455	1.9606	24.5379	2.51722	2.44003	3.59415	1.09291	11.5485	7.55543	3.62455	1.23444	0.0543319	15.4941	2.26583	6.51991	2.24412	10.8877	2.24982	0.407442	3.60499	3.07368	0.847565	10.3398	4.45018	5.27287	12.4765	14.6427	8.93605	4.50254	1.5367	14.3272	24.2171	1.34838	4.79709	0.0177274	0.22196	10.2453	14.0318	5.7754	1.58452e-05	7.60433e-16	6.11927	4.97099	15.5624	17.4633	4.92711	2.782	20.8334	2.17389	2.02819
-0.4445	1.88654	24.5789	2.39236	2.34151	3.19876	0.881845	11.6268	6.93411	3.40661	1.03084	0.0316618	15.391	2.33538	6.13845	2.10334	11.1793	2.16308	0.379746	3.44847	3.16895	1.02927	9.77907	4.81122	5.01203	12.5447	14.0901	9.30041	4.49354	2.01155	14.3922	23.6902	1.46219	4.62376	0.00953635	0.299723	9.56101	13.8314	5.86788	4.05634e-05	3.99935e-15	5.88813	4.76328	15.6309	17.278	4.93943	2.76424	20.5823	2.12166	2.18033
-0.4435	1.84729	24.6653	2.25387	2.22627	2.81893	0.707037	11.6922	6.40013	3.16511	0.901382	0.0177274	15.1994	2.42238	5.74746	1.93653	11.5734	2.03945	0.37975	3.35092	3.23112	1.2874	9.35481	5.22216	4.73703	12.5575	13.4373	9.79305	4.50473	2.53676	14.4109	23.0447	1.67481	4.31112	0.00492888	0.388956	9.02051	13.5636	5.85518	9.97699e-05	2.02091e-14	5.70732	4.5471	15.7581	16.9957	4.99056	2.72953	20.3964	2.10721	2.31571
-0.4425	1.83101	24.7657	2.09625	2.10585	2.46941	0.576348	11.715	5.98165	2.90219	0.849062	0.00953635	14.9105	2.51785	5.35142	1.75952	12.0528	1.87997	0.407457	3.3103	3.25945	1.60782	9.0921	5.63403	4.47691	12.4978	12.7536	10.3947	4.54808	3.08242	14.3974	22.2911	1.98056	3.89439	0.00244761	0.485165	8.64764	13.2321	5.73911	0.000235772	9.81142e-14	5.59223	4.32872	15.935	16.6284	5.08355	2.68311	20.2596	2.13684	2.42829
-0.4415	1.82078	24.8463	1.91659	1.99308	2.16119	0.495497	11.6785	5.70081	2.62014	0.869206	0.00492888	14.5155	2.60926	4.95451	1.58821	12.5938	1.68904	0.459371	3.31114	3.26052	1.96743	8.99754	6.00395	4.25833	12.359	12.1054	11.0839	4.63391	3.60959	14.3654	21.4456	2.36394	3.42217	0.00116779	0.581848	8.45437	12.8553	5.53443	0.000535321	4.57663e-13	5.54347	4.11897	16.148	16.2023	5.21458	2.63025	20.146	2.2112	2.51265
-0.4405	1.7984	24.8755	1.71636	1.89981	1.9016	0.467803	11.5836	5.57343	2.32271	0.950304	0.00244761	14.0084	2.68247	4.56141	1.43595	13.1678	1.4748	0.528848	3.32838	3.24764	2.33526	9.06064	6.29807	4.10213	12.1449	11.5481	11.8356	4.76838	4.07491	14.3259	20.5356	2.80064	2.94877	0.000535321	0.671218	8.44154	12.4624	5.26807	0.00116779	2.0511e-12	5.54744	3.93214	16.3789	15.7536	5.37335	2.57605	20.0278	2.3244	2.56486
-0.4395	1.74837	24.8295	1.50218	1.83431	1.69468	0.494086	11.4476	5.60815	2.01588	1.07519	0.00116779	13.3894	2.72363	4.17828	1.31155	13.7445	1.24834	0.606817	3.33313	3.23905	2.67533	9.25685	6.49312	4.02185	11.8676	11.1202	12.6198	4.95146	4.4372	14.2881	19.602	3.25993	2.52625	0.000235773	0.745405	8.6012	12.0867	4.9761	0.00244761	8.83196e-12	5.57961	3.7835	16.6056	15.3224	5.5439	2.52509	19.8827	2.46406	2.58297
-0.4385	1.66113	24.6967	1.28522	1.799	1.5418	0.572553	11.3006	5.80501	1.70796	1.22263	0.000535321	12.6665	2.72106	3.81309	1.21849	14.2951	1.02221	0.682864	3.29905	3.25497	2.95109	9.55214	6.57658	4.02425	11.5453	10.8404	13.4019	5.17593	4.66475	14.2603	18.6996	3.70826	2.19758	9.97719e-05	0.797919	8.91975	11.7574	4.69868	0.00492888	3.65389e-11	5.6099	3.68569	16.8036	14.946	5.70571	2.4808	19.6985	2.61229	2.56716
-0.4375	1.53479	24.4808	1.07964	1.78935	1.44212	0.698592	11.1783	6.1538	1.40884	1.36949	0.000235772	11.8576	2.66664	3.4751	1.15541	14.7956	0.808406	0.746628	3.20797	3.31437	3.13079	9.90819	6.54624	4.11143	11.1997	10.7091	14.1443	5.42759	4.74168	14.2531	17.892	4.11349	1.9917	4.05706e-05	0.825058	9.38101	11.4936	4.47401	0.00953636	1.45238e-10	5.60913	3.64498	16.9472	14.6538	5.83525	2.44488	19.4753	2.74758	2.51972
-0.4365	1.37526	24.201	0.900594	1.79432	1.39301	0.864532	11.1146	6.63286	1.12868	1.49326	9.97699e-05	10.9897	2.55679	3.17339	1.11766	15.2297	0.616637	0.78932	3.05347	3.43232	3.19271	10.2879	6.40952	4.28375	10.8536	10.711	14.8096	5.68698	4.67199	14.2814	17.2425	4.44908	1.92089	1.58695e-05	0.826895	9.96818	11.3009	4.33242	0.0177274	5.54672e-10	5.55509	3.65851	17.0133	14.4626	5.90797	2.41674	19.2247	2.84761	2.44485
-0.4355	1.19476	23.8897	0.762153	1.79842	1.39047	1.05958	11.135	7.20937	0.876394	1.57487	4.05634e-05	10.0982	2.39309	2.91482	1.09944	15.59	0.45322	0.805122	2.84193	3.61835	3.12888	10.6601	6.18279	4.5426	10.5288	10.8213	15.365	5.93218	4.47981	14.3663	16.8031	4.69735	1.98028	6.02597e-06	0.807539	10.6643	11.1716	4.29184	0.0316619	2.03526e-09	5.43727	3.71378	16.985	14.3764	5.90094	2.39338	18.9664	2.89233	2.34856
-0.4345	1.00932	23.5872	0.675762	1.78506	1.42957	1.27013	11.2521	7.8415	0.658406	1.60123	1.58452e-05	9.22411	2.18221	2.70215	1.09599	15.878	0.32073	0.792185	2.59107	3.87628	2.9464	11.0035	5.8905	4.89195	10.244	11.0113	15.7857	6.14214	4.20579	14.535	16.6043	4.85113	2.14932	2.39172e-06	0.774549	11.4513	11.0887	4.35542	0.0543321	7.17514e-09	5.25903	3.79072	16.8548	14.3879	5.79604	2.36995	18.7248	2.86705	2.23862
-0.4335	0.836111	23.334	0.649202	1.74012	1.50495	1.48068	11.4642	8.48258	0.477893	1.56685	5.94688e-06	8.41069	1.93535	2.53316	1.10509	16.1023	0.218411	0.752986	2.32651	4.20512	2.6659	11.3083	5.5641	5.33808	10.014	11.2544	16.0569	6.29997	3.90001	14.8178	16.6475	4.91344	2.39495	1.48589e-06	0.737551	12.308	11.0316	4.51194	0.0895789	2.43035e-08	5.03711	3.86615	16.6284	14.4832	5.58323	2.3407	18.5236	2.76485	2.12434
-0.4325	0.690992	23.1641	0.686141	1.65492	1.61125	1.67524	11.756	9.08673	0.334737	1.47435	2.14441e-06	7.69927	1.667	2.4011	1.12754	16.2741	0.143066	0.693961	2.07727	4.60052	2.31759	11.5753	5.24027	5.88724	9.84752	11.531	16.1738	6.39546	3.61293	15.2433	16.9033	4.89539	2.67623	2.39172e-06	0.706367	13.2082	10.9832	4.73859	0.141901	7.90928e-08	4.79847	3.91939	16.3247	14.6475	5.26343	2.30035	18.3815	2.58775	2.01605
-0.4315	0.586806	23.0993	0.786167	1.52795	1.74328	1.83906	12.1009	9.61454	0.226054	1.33348	7.42945e-07	7.12529	1.39324	2.29662	1.16644	16.4033	0.0901137	0.624478	1.87108	5.05591	1.93582	11.8134	4.95869	6.54166	9.74679	11.831	16.1398	6.42634	3.38613	15.8317	17.3153	4.81293	2.9501	6.02598e-06	0.689051	14.12	10.9347	5.00573	0.21597	2.47305e-07	4.57514	3.93764	15.975	14.871	4.85019	2.24544	18.309	2.34639	1.92416
-0.4305	0.532406	23.1458	0.945238	1.3648	1.89584	1.96048	12.4653	10.0378	0.147075	1.15902	2.47305e-07	6.71496	1.1299	2.21067	1.22561	16.4937	0.0545684	0.555376	1.73047	5.56285	1.55359	12.035	4.75925	7.2948	9.70665	12.1539	15.9642	6.39805	3.24494	16.587	17.8092	4.68336	3.17756	1.58695e-05	0.690291	15.0055	10.8883	5.28232	0.315816	7.42945e-07	4.39811	3.91945	15.6187	15.1529	4.36973	2.17526	18.3052	2.05829	1.85777
-0.4295	0.532238	23.2958	1.15657	1.17659	2.06321	2.03232	12.8131	10.342	0.0921435	0.967996	7.90928e-08	6.48328	0.890858	2.13741	1.30751	16.5404	0.0317637	0.497344	1.66996	6.11045	1.19806	12.2501	4.6789	8.12723	9.71511	12.5063	15.6593	6.32222	3.19433	17.492	18.3062	4.52229	3.32942	4.05707e-05	0.710551	15.8221	10.8565	5.54116	0.443724	2.14441e-06	4.29147	3.87562	15.2972	15.5026	3.85888	2.09228	18.3575	1.74492	1.82323
-0.4285	0.586218	23.53	1.41203	0.97746	2.23857	2.05275	13.1109	10.5258	0.0555815	0.776807	2.43035e-08	6.43368	0.686766	2.07635	1.4116	16.5305	0.0177739	0.45944	1.69474	6.68425	0.887903	12.4623	4.74841	9.00464	9.75505	12.8967	15.2391	6.214	3.21892	18.5051	18.7361	4.34186	3.39034	9.97725e-05	0.746147	16.5248	10.8596	5.76262	0.59901	5.94688e-06	4.26766	3.82717	15.0484	15.9375	3.3614	2.002	18.4425	1.42836	1.82278
-0.4275	0.689697	23.8234	1.70389	0.781689	2.41345	2.02543	13.3331	10.5986	0.032313	0.598979	7.17514e-09	6.55908	0.52453	2.03294	1.53343	16.446	0.00956804	0.447961	1.80071	7.2653	0.632769	12.6646	4.98873	9.87884	9.80738	13.3298	14.7187	6.08905	3.28716	19.5628	19.049	4.15008	3.36032	0.000235775	0.790262	17.0687	10.9202	5.93643	0.77698	1.58452e-05	4.32497	3.80124	14.9012	16.4769	2.92296	1.91241	18.5303	1.12825	1.85383
-0.4265	0.83354	24.1501	2.02685	0.601363	2.57788	1.95891	13.467	10.5766	0.018205	0.443821	2.03526e-09	6.84383	0.40736	2.01732	1.66506	16.2698	0.00497539	0.465821	1.97551	7.83025	0.434375	12.84	5.40741	10.6922	9.85529	13.8004	14.1143	5.96059	3.3584	20.5863	19.2226	3.95132	3.2532	0.000535328	0.834656	17.4128	11.0587	6.06121	0.968418	4.05634e-05	4.44762	3.82584	14.873	17.1349	2.58586	1.83318	18.5901	0.8595	1.90896
-0.4255	1.00448	24.4875	2.3798	0.444853	2.721	1.86559	13.5152	10.4783	0.0101736	0.31612	5.54672e-10	7.2658	0.335279	2.04168	1.79654	15.9925	0.00254952	0.512471	2.20039	8.35289	0.288726	12.9631	5.99526	11.385	9.8886	14.2887	13.4443	5.83712	3.3916	21.4926	19.2639	3.74744	3.09225	0.00116781	0.871665	17.5228	11.2882	6.14247	1.15993	9.97699e-05	4.60868	3.92476	14.9684	17.9115	2.38392	1.77477	18.5979	0.631214	1.97676
-0.4245	1.18604	24.8181	2.76664	0.316337	2.83246	1.76023	13.4972	10.3216	0.00613798	0.216699	1.45238e-10	7.79791	0.305795	2.11673	1.91808	15.6179	0.0014043	0.584403	2.45243	8.8071	0.188693	13.0052	6.72415	11.9036	9.90712	14.7595	12.7297	5.72129	3.35345	22.2069	19.2055	3.5392	2.90423	0.00244769	0.896003	17.3759	11.612	6.18965	1.33535	0.000235772	4.77522	4.11317	15.1809	18.7866	2.3385	1.74749	18.5437	0.446736	2.04329
-0.4235	1.36018	25.1298	3.19584	0.216201	2.90423	1.65821	13.4472	10.1229	0.00491131	0.143538	3.65389e-11	8.40909	0.314477	2.24833	2.02242	15.1655	0.00107089	0.676151	2.70687	9.17073	0.126392	12.9405	7.54726	12.2088	9.92156	15.1644	11.9944	5.60992	3.22451	22.6748	19.0968	3.32754	2.71306	0.00492913	0.905906	16.964	12.0222	6.21321	1.47801	0.000535321	4.91498	4.39466	15.4944	19.7171	2.45586	1.76039	18.4362	0.304628	2.09399
-0.4225	1.50971	25.4142	3.67835	0.142	2.93247	1.57371	13.4086	9.89717	0.00610269	0.0930965	8.83196e-12	9.06484	0.355299	2.43492	2.10657	14.6684	0.00140364	0.781669	2.93936	9.42939	0.0949876	12.7526	8.40264	12.2816	9.95142	15.448	11.2647	5.49525	3.00189	22.8706	18.9935	3.11462	2.53509	0.00953712	0.903325	16.2971	12.5009	6.22254	1.57371	0.00116779	5.00315	4.75958	15.8852	20.639	2.72621	1.82014	18.3036	0.200132	2.11557
-0.4215	1.62105	25.6652	4.22409	0.0896247	2.91898	1.51773	13.4271	9.65995	0.0100738	0.0615964	2.0511e-12	9.72826	0.420786	2.66653	2.17258	14.1676	0.0025474	0.895859	3.12803	9.57928	0.0897926	12.4389	9.22066	12.1254	10.0198	15.5568	10.5685	5.36692	2.6985	22.8019	18.9465	2.90444	2.37672	0.0177296	0.893109	15.4045	13.0226	6.22482	1.6135	0.00244761	5.0279	5.18483	16.3235	21.4746	3.12458	1.92982	18.1897	0.126744	2.09781
-0.4205	1.68676	25.8776	4.83764	0.0543637	2.87189	1.49644	13.5415	9.42885	0.0179639	0.0460935	4.57663e-13	10.3619	0.502104	2.92536	2.22722	13.7036	0.00496945	1.01589	3.25521	9.62815	0.108667	12.0134	9.93453	11.7648	10.1462	15.4498	9.93402	5.21447	2.33929	22.508	18.9927	2.70294	2.23505	0.031668	0.881422	14.3341	13.5592	6.22475	1.59583	0.00492888	4.9935	5.6354	16.7755	22.1442	3.61366	2.08795	18.1459	0.0775712	2.03479
-0.4195	1.70716	26.0471	5.51425	0.0317086	2.80523	1.50988	13.7758	9.22396	0.0317619	0.0453128	9.81142e-14	10.931	0.589326	3.18802	2.28071	13.3066	0.0095522	1.14195	3.30894	9.59408	0.151797	11.505	10.4921	11.2415	10.3397	15.1075	9.38796	5.02969	1.95574	22.0529	19.1498	2.5176	2.10093	0.0543485	0.873808	13.1478	14.0838	6.22468	1.52741	0.00953635	4.92013	6.0677	17.2052	22.5793	4.14825	2.288	18.2197	0.0463292	1.92563
-0.4185	1.69049	26.1699	6.23707	0.0178301	2.73747	1.55164	14.1335	9.06653	0.0543726	0.0602716	2.02091e-14	11.4068	0.672021	3.42894	2.34502	12.9906	0.0177333	1.27705	3.28402	9.50215	0.220959	10.9548	10.866	10.6079	10.5937	14.538	8.95348	4.80846	1.5802	21.5153	19.4144	2.35656	1.96331	0.0896208	0.87349	11.9155	14.5751	6.22468	1.42248	0.0177274	4.84053	6.43486	17.577	22.7361	4.68109	2.51862	18.4445	0.027933	1.77449
-0.4175	1.65135	26.2448	6.97656	0.00977501	2.6891	1.60972	14.5955	8.97559	0.0895943	0.0947177	3.99935e-15	11.7707	0.740238	3.6244	2.43203	12.7503	0.031664	1.42583	3.18276	9.37973	0.318372	10.4103	11.0591	9.92078	10.8853	13.7782	8.64775	4.55175	1.24129	20.9759	19.7651	2.2274	1.81371	0.142004	0.880353	10.7068	15.0191	6.2223	1.30066	0.0316618	4.79392	6.69362	17.8598	22.6044	5.16911	2.76464	18.8319	0.0187717	1.5899
-0.4165	1.60766	26.273	7.69249	0.00547039	2.67975	1.66848	15.1215	8.96347	0.141905	0.155355	7.60433e-16	12.0157	0.785735	3.75652	2.55207	12.564	0.0543326	1.59256	3.01524	9.25126	0.445289	9.91913	11.1043	9.23586	11.1786	12.8893	8.47937	4.26576	0.96131	20.5051	20.1675	2.13574	1.64942	0.216215	0.890931	9.5834	15.4091	6.21214	1.18385	0.0543319	4.81858	6.81182	18.0304	22.2117	5.57909	3.00868	19.3689	0.0167735	1.38358
-0.4155	1.57688	26.2586	8.33835	0.00363133	2.72547	1.71183	15.6558	9.03139	0.215968	0.251746	1.38919e-16	12.1464	0.803212	3.81639	2.71279	12.4005	0.0895784	1.77864	2.79892	9.13384	0.600549	9.52408	11.0564	8.60304	11.4323	11.9476	8.44601	3.96123	0.755534	20.1524	20.5808	2.08407	1.47493	0.316377	0.899397	8.59245	15.7428	6.18563	1.09254	0.0895781	4.94443	6.77499	18.0764	21.6198	5.89149	3.23307	20.0199	0.0213705	1.16891
-0.4145	1.5724	26.2087	8.86753	0.00365601	2.83655	1.72659	16.1353	9.16662	0.315808	0.395696	2.4383e-17	12.1767	0.791236	3.80577	2.91846	12.2291	0.141898	1.98069	2.55759	9.03442	0.779391	9.25847	10.9803	8.06364	11.6095	11.032	8.53299	3.65213	0.633215	19.94	20.9653	2.07094	1.30135	0.444951	0.899269	7.76369	16.0196	6.13147	1.04259	0.141898	5.18722	6.5904	17.9976	20.9161	6.1017	3.42165	20.7341	0.0334319	0.959285
-0.4135	1.60092	26.131	9.24015	0.00556405	3.01658	1.7058	16.4991	9.34245	0.443702	0.599933	4.11191e-18	12.125	0.752589	3.73691	3.16946	12.03	0.215964	2.18947	2.31961	8.94944	0.972893	9.1438	10.9358	7.64854	11.6858	10.212	8.71319	3.35421	0.599296	19.8609	21.2872	2.09082	1.14442	0.601593	0.885374	7.10945	16.2369	6.03712	1.04259	0.215964	5.54524	6.28742	17.8056	20.1995	6.21834	3.56115	21.4546	0.055173	0.766691
-0.4125	1.66175	26.0329	9.42928	0.0100081	3.26249	1.65083	16.6964	9.52139	0.598959	0.875947	6.66235e-19	12.0097	0.693924	3.63043	3.46195	11.8014	0.315801	2.39056	2.11535	8.86672	1.16833	9.18872	10.9651	7.377	11.6558	9.53732	8.94883	3.08357	0.65605	19.8831	21.5227	2.13465	1.02164	0.782208	0.855535	6.6279	16.3892	5.89113	1.09254	0.315801	5.99932	5.9135	17.5214	19.5663	6.25913	3.64196	22.1271	0.0899962	0.60073
-0.4115	1.74791	25.9191	9.42523	0.0183632	3.56573	1.57202	16.6939	9.66135	0.776866	1.23109	1.03715e-19	11.8446	0.624773	3.51172	3.78765	11.5626	0.443683	2.5664	1.97418	8.76923	1.35064	9.38911	11.0837	7.256	11.5338	9.03282	9.19487	2.8555	0.80401	19.9571	21.659	2.19111	0.949363	0.978587	0.811545	6.30797	16.4693	5.68609	1.18385	0.443683	6.51571	5.52661	17.172	19.0955	6.24535	3.65844	22.7072	0.142176	0.46811
-0.4105	1.84891	25.7907	9.23714	0.0328723	3.91385	1.48762	16.4797	9.72331	0.968176	1.66529	1.55124e-20	11.6367	0.556124	3.40643	4.1339	11.3513	0.59891	2.6995	1.92107	8.63955	1.50475	9.72905	11.2795	7.28003	11.3504	8.69813	9.40406	2.68355	1.0419	20.0278	21.6944	2.24834	0.940403	1.17894	0.759222	6.13458	16.4715	5.42125	1.30066	0.59891	7.0513	5.18545	16.7873	18.8398	6.19633	3.60898	23.1634	0.216301	0.372625
-0.4095	1.95423	25.6438	8.89138	0.0568013	4.29213	1.42124	16.0647	9.67904	1.15944	2.16816	2.2292e-21	11.3872	0.49883	3.33629	4.4842	11.2172	0.776744	2.77595	1.97336	8.46398	1.6185	10.1824	11.5171	7.43155	11.1452	8.51237	9.53261	2.57888	1.36571	20.0455	21.6362	2.29592	1.00249	1.36949	0.707557	6.09271	16.3957	5.10407	1.42248	0.776744	7.56	4.93949	16.3967	18.8197	6.12529	3.49605	23.4773	0.31642	0.315448
-0.4085	2.05665	25.4705	8.42704	0.0945288	4.68474	1.3983	15.4811	9.51677	1.33441	2.71719	3.07784e-22	11.0942	0.462147	3.31591	4.81932	11.2114	0.967883	2.7882	2.13798	8.23521	1.68535	10.7153	11.748	7.68234	10.9575	8.44175	9.54599	2.54945	1.76747	19.976	21.4996	2.32659	1.13759	1.53695	0.667209	6.16941	16.2505	4.7501	1.52741	0.967883	7.99887	4.82087	16.027	19.0238	6.03746	3.32646	23.6418	0.44494	0.295516
-0.4075	2.15421	25.2602	7.88944	0.151477	5.07535	1.44212	14.7795	9.24376	1.47632	3.2782	4.08292e-23	10.7578	0.452605	3.35135	5.11904	11.3763	1.15877	2.73665	2.40964	7.95315	1.70607	11.2889	11.9232	7.99593	10.8189	8.44811	9.42408	2.59914	2.23409	19.8061	21.3045	2.33738	1.34207	1.67148	0.648708	6.35385	16.0533	4.381	1.59583	1.15877	8.33307	4.83975	15.7006	19.4132	5.93068	3.11174	23.6583	0.601436	0.309847
-0.4065	2.25048	25.0021	7.32292	0.233792	5.44734	1.57026	14.0232	8.88504	1.57084	3.80834	5.20385e-24	10.3845	0.473324	3.44045	5.36424	11.7374	1.3329	2.62961	2.77043	7.62405	1.68904	11.8631	12.0039	8.33102	10.7471	8.49632	9.16473	2.72664	2.74714	19.5443	21.0748	2.32969	1.60743	1.76933	0.660754	6.63598	15.8274	4.02117	1.6135	1.3329	8.53897	4.98362	15.4347	19.9289	5.798	2.86836	23.5352	0.781652	0.353692
-0.4055	2.35287	24.6876	6.76434	0.347698	5.78406	1.79167	13.2829	8.4789	1.60902	4.26163	6.37244e-25	9.99162	0.523838	3.57465	5.53911	12.298	1.47308	2.48198	3.19113	7.25838	1.6487	12.4004	11.9692	8.64552	10.7448	8.55897	8.78547	2.92444	3.28351	19.2171	20.8348	2.30835	1.92143	1.83447	0.708913	7.00491	15.5966	3.69368	1.57371	1.47308	8.60516	5.22065	15.2407	20.5015	5.63149	2.61752	23.2878	0.977065	0.420574
-0.4045	2.46971	24.3127	6.23858	0.498551	6.06952	2.10483	12.6289	8.07005	1.58951	4.59627	7.49749e-26	9.60787	0.600382	3.74157	5.63302	13.0388	1.56417	2.31312	3.63431	6.86849	1.60245	12.8692	11.8188	8.90069	10.8007	8.6179	8.32259	3.17819	3.81717	18.8616	20.6072	2.27978	2.26924	1.87846	0.79488	7.44814	15.3785	3.41657	1.47801	1.56417	8.53193	5.50587	15.124	21.0605	5.42592	2.38397	22.9389	1.1753	0.502355
-0.4035	2.60692	23.8791	5.75691	0.689656	6.28977	2.49745	12.1238	7.70219	1.51974	4.78211	8.47528e-27	9.27207	0.696614	3.92754	5.64165	13.9207	1.59577	2.14454	4.05909	6.46682	1.56679	13.2467	11.5702	9.06489	10.895	8.66281	7.82747	3.46697	4.32147	18.5175	20.4101	2.24978	2.6346	1.91848	0.916332	7.9521	15.1792	3.20038	1.33535	1.59577	8.3296	5.78906	15.0847	21.5434	5.18171	2.19378	22.5197	1.36156	0.589522
-0.4025	2.76533	23.3938	5.31824	0.92109	6.43494	2.94742	11.8153	7.41128	1.41566	4.80656	9.20492e-28	9.02828	0.804648	4.11949	5.56716	14.8908	1.56417	1.99796	4.42695	6.06503	1.55349	13.5203	11.2521	9.11634	11.0046	8.68811	7.36014	3.76482	4.77161	18.2187	20.2546	2.22178	3.00058	1.97364	1.06727	8.50403	14.9917	3.04746	1.15993	1.56417	8.01632	6.02257	15.1181	21.9025	4.90626	2.07124	22.0691	1.52093	0.671825
-0.4015	2.93948	22.868	4.91294	1.18878	6.50138	3.42521	11.7299	7.22067	1.30018	4.6773	9.60538e-29	8.91927	0.91627	4.30589	5.41741	15.89	1.47308	1.89375	4.70759	5.67426	1.56679	13.6872	10.8972	9.04457	11.1095	8.68926	6.98056	4.04351	5.14659	17.9878	20.1432	2.1961	3.35037	2.06043	1.2387	9.09441	14.7981	2.95288	0.968418	1.47308	7.61577	6.16799	15.2163	22.1104	4.61365	2.03515	21.6299	1.64113	0.73929
-0.4005	3.11817	22.3142	4.52795	1.4841	6.49348	3.89727	11.8696	7.13891	1.2007	4.42096	9.63024e-30	8.97909	1.02414	4.47687	5.20431	16.8604	1.3329	1.84981	4.88371	5.30593	1.60245	13.7538	10.5353	8.85054	11.1971	8.65994	6.73885	4.27626	5.4306	17.8337	20.0704	2.17061	3.668	2.18831	1.41947	9.71894	14.5749	2.90673	0.77698	1.3329	7.15485	6.20051	15.3689	22.1618	4.32292	2.09519	21.2433	1.71513	0.783454
-0.3995	3.28654	21.7446	4.15217	1.79431	6.42444	4.33004	12.2106	7.15989	1.14615	4.0779	9.27659e-31	9.22621	1.12275	4.62384	4.94189	17.7523	1.15877	1.8805	4.95359	4.97261	1.6487	13.7331	10.1883	8.5454	11.2651	8.59105	6.66609	4.44175	5.61346	17.7516	20.0254	2.14264	3.93944	2.35659	1.59712	10.3791	14.3012	2.89689	0.59901	1.15877	6.6615	6.11067	15.5632	22.0746	4.05537	2.24926	20.9415	1.74279	0.79858
-0.3985	3.42893	21.1707	3.78044	2.10365	6.3157	4.69398	12.7064	7.26534	1.16391	3.69435	8.58553e-32	9.65837	1.20905	4.73925	4.64443	18.5289	0.967883	1.99545	4.9308	4.68828	1.68905	13.6421	9.86904	8.1483	11.3208	8.47183	6.76755	4.5273	5.69063	17.7261	19.9949	2.11145	4.15425	2.55333	1.75871	11.0802	13.9651	2.91186	0.443726	0.967883	6.16258	5.9034	15.785	21.8872	3.83134	2.48238	20.741	1.73122	0.78252
-0.3975	3.53178	20.6039	3.41555	2.39525	6.1949	4.96694	13.294	7.42877	1.27689	3.31387	7.6344e-33	10.25	1.28257	4.8169	4.32512	19.1693	0.776744	2.19823	4.84091	4.46761	1.70607	13.4994	9.58224	7.68355	11.3786	8.29268	7.02014	4.53077	5.66276	17.735	19.968	2.0803	4.30753	2.75676	1.8917	11.8281	13.5684	2.94295	0.315822	0.776744	5.68207	5.59515	16.0169	21.6539	3.66703	2.76764	20.6394	1.69356	0.737004
-0.3965	3.58557	20.0577	3.06771	2.65323	6.09261	5.13648	13.9021	7.6202	1.50081	2.96998	6.52244e-34	10.9527	1.34509	4.85295	3.99561	19.6693	0.59891	2.48496	4.71587	4.3242	1.68535	13.3235	9.32669	7.17773	11.4553	8.0489	7.37508	4.46027	5.53508	17.7536	19.9384	2.05734	4.40178	2.9389	1.98485	12.6233	13.1271	2.98571	0.215986	0.59891	5.23977	5.20977	16.2392	21.4392	3.57187	3.06933	20.6155	1.64648	0.667255
-0.3955	3.58562	19.5499	2.75185	2.86484	6.03832	5.20087	14.4613	7.81083	1.84177	2.68192	5.35395e-35	11.6992	1.40009	4.84743	3.66632	20.04	0.443683	2.84338	4.5875	4.2681	1.61852	13.1326	9.09837	6.6571	11.5637	7.74408	7.76566	4.33212	5.31665	17.7585	19.9059	2.05477	4.44781	3.07057	2.02916	13.4558	12.6683	3.04049	0.141941	0.443683	4.85071	4.77425	16.4294	21.3085	3.54669	3.34776	20.6351	1.60706	0.581017
-0.3945	3.5316	19.1031	2.48355	3.02194	6.05619	5.16867	14.9129	7.97703	2.29427	2.45396	4.22247e-36	12.4107	1.45202	4.80585	3.34728	20.3043	0.315801	3.25258	4.4816	4.30296	1.50478	12.9446	8.89311	6.14571	11.7074	7.39208	8.11896	4.16737	5.01964	17.7294	19.8754	2.08635	4.464	3.12683	2.01901	14.3008	12.2244	3.11228	0.0896786	0.315801	4.52539	4.31525	16.5642	21.3196	3.58325	3.56509	20.6591	1.58975	0.487274
-0.3935	3.42632	18.7435	2.27485	3.12178	6.16114	5.05736	15.2169	8.10285	2.83996	2.27824	3.19954e-37	13.0061	1.50553	4.74019	3.04914	20.4922	0.215964	3.68388	4.4141	4.42353	1.35073	12.7801	8.70876	5.66444	11.8774	7.0171	8.36894	3.98786	4.65834	17.6503	19.8543	2.16392	4.47352	3.09158	1.95295	15.118	11.8266	3.20978	0.0545679	0.215964	4.27067	3.85677	16.6217	21.5127	3.66511	3.69091	20.6532	1.60405	0.394972
-0.3925	3.27425	18.4968	2.13108	3.16662	6.35583	4.89103	15.3567	8.18099	3.44766	2.14001	2.33006e-38	13.4138	1.56485	4.66858	2.78373	20.6351	0.141899	4.10298	4.39008	4.61423	1.16854	12.6633	8.54669	5.23096	12.052	6.65165	8.46839	3.81269	4.24831	17.5092	19.849	2.29402	4.49983	2.96033	1.83432	15.8545	11.4994	3.34401	0.0321972	0.141898	4.09073	3.41916	16.5849	21.903	3.77	3.70658	20.5955	1.65343	0.312059
-0.3915	3.08047	18.3834	2.04945	3.16256	6.62898	4.69758	15.3407	8.21209	4.07508	2.02348	1.73889e-39	13.582	1.63314	4.61347	2.56399	20.7591	0.0895803	4.4732	4.40557	4.84922	0.973347	12.6229	8.41258	4.86029	12.2002	6.33299	8.39692	3.6558	3.80548	17.2982	19.8617	2.47551	4.56153	2.74066	1.67113	16.4526	11.2575	3.52639	0.0188952	0.0895781	3.98772	3.01909	16.4445	22.4754	3.87335	3.60753	20.4818	1.73532	0.245027
-0.3905	2.85034	18.4137	2.01984	3.11766	6.95563	4.50565	15.2002	8.20276	4.67247	1.91689	1.73972e-39	13.4877	1.71207	4.59822	2.40308	20.8796	0.0543378	4.75965	4.45121	5.09444	0.78036	12.6902	8.31629	4.56571	12.2889	6.09876	8.16355	3.52495	3.34549	17.0134	19.8892	2.69897	4.66799	2.4505	1.47534	16.86	11.1055	3.76674	0.011984	0.0543319	3.96167	2.66967	16.2011	23.184	3.95236	3.40317	20.3246	1.84216	0.198974
-0.3895	2.58974	18.5854	2.02741	3.03987	7.2995	4.34127	14.9843	8.1632	5.18803	1.81544	2.33147e-38	13.1407	1.80153	4.64269	2.3128	20.9962	0.0316777	4.93362	4.51655	5.31168	0.602525	12.894	8.27052	4.35939	12.2916	5.98286	7.80348	3.422	2.88323	16.6562	19.9223	2.94798	4.8171	2.11457	1.26143	17.0414	11.0398	4.07137	0.00985776	0.0316618	4.00939	2.38047	15.8665	23.9561	3.98997	3.11469	20.1502	1.963	0.178071
-0.3885	2.30575	18.8835	2.05617	2.93535	7.61752	4.22474	14.752	8.10484	5.57425	1.72156	3.20173e-37	12.5831	1.89972	4.75891	2.30167	21.0918	0.017768	4.97661	4.59355	5.46395	0.449148	13.2534	8.2881	4.25229	12.1963	6.01188	7.37027	3.34429	2.43251	16.2355	19.9472	3.20182	4.99596	1.76012	1.0447	16.9876	11.0516	4.44166	0.011984	0.0177274	4.1229	2.15684	15.4627	24.7008	3.97771	2.77143	19.9921	2.0852	0.186172
-0.3875	2.00711	19.2837	2.09252	2.80747	7.866	4.16793	14.5638	8.03874	5.79427	1.64283	4.22572e-36	11.8832	2.0036	4.94775	2.37309	21.134	0.00963612	4.88316	4.67834	5.52152	0.325574	13.7702	8.3782	4.25316	12.0115	6.20265	6.92546	3.2865	2.0057	15.7689	19.9478	3.43884	5.18441	1.41273	0.839518	16.7194	11.1298	4.87338	0.0188952	0.00953636	4.28792	1.999	15.0198	25.3208	3.917	2.40675	19.884	2.19617	0.227317
-0.3865	1.7043	19.7564	2.12773	2.65693	8.00739	4.17258	14.4726	7.9747	5.827	1.58831	5.35861e-35	11.1247	2.10977	5.19758	2.5239	21.0819	0.00516465	4.66185	4.7711	5.46711	0.233793	14.4223	8.54199	4.36666	11.7667	6.56071	6.52803	3.24274	1.61335	15.2853	19.9082	3.63952	5.36034	1.09308	0.657987	16.2856	11.2631	5.35658	0.0321971	0.0049289	4.48328	1.90106	14.5721	25.7258	3.8184	2.05416	19.8545	2.28474	0.305862
-0.3855	1.40888	20.272	2.15877	2.48281	8.01626	4.23002	14.5163	7.921	5.66987	1.56451	6.52884e-34	10.394	2.2155	5.48544	2.74359	20.8948	0.00298293	4.33418	4.87428	5.299	0.173607	15.1622	8.7691	4.59109	11.5089	7.07977	6.22586	3.20861	1.26366	14.8237	19.8153	3.78858	5.50522	0.81511	0.509236	15.7537	11.4394	5.87625	0.0545676	0.00244769	4.6819	1.85093	14.153	25.8454	3.69906	1.74429	19.9224	2.34234	0.426105
-0.3845	1.13245	20.8039	2.18754	2.28426	7.8832	4.32263	14.713	7.88418	5.3388	1.57223	7.64284e-33	9.76775	2.31963	5.78053	3.01442	20.5435	0.00233558	3.9313	4.99028	5.03129	0.143942	15.9202	9.03584	4.91637	11.2939	7.74206	6.05021	3.18278	0.961997	14.4307	19.6601	3.87597	5.60832	0.585681	0.399358	15.1962	11.6458	6.41329	0.0896779	0.00116804	4.85356	1.8314	13.7897	25.6398	3.57883	1.50272	20.0951	2.3638	0.591384
-0.3835	0.885402	21.3306	2.21893	2.06219	7.61565	4.42683	15.0589	7.86871	4.86545	1.60503	8.59624e-32	9.30242	2.42294	6.04915	3.31232	20.0194	0.00298295	3.48932	5.11928	4.69105	0.143957	16.6131	9.30615	5.323	11.1762	8.5198	6.01344	3.16808	0.710557	14.1549	19.4383	3.89686	5.66847	0.405419	0.331853	14.6765	11.8664	6.94568	0.141939	0.000536064	4.96904	1.82248	13.4988	25.106	3.47592	1.34868	20.3677	2.34799	0.802809
-0.3825	0.675902	21.8345	2.25861	1.82054	7.23554	4.51711	15.5288	7.87623	4.29222	1.64989	9.28963e-31	9.02806	2.52775	6.26012	3.60875	19.34	0.00516473	3.04396	5.25803	4.31316	0.173663	17.1579	9.53562	5.78275	11.1982	9.37787	6.10933	3.1719	0.508411	14.0392	19.1513	3.85109	5.69335	0.270312	0.30828	14.2368	12.0821	7.44976	0.21598	0.000237917	5.00496	1.80477	13.2827	24.2799	3.40305	1.29415	20.723	2.2981	1.05791
-0.3815	0.509461	22.3007	2.31134	1.56659	6.77442	4.57028	16.0803	7.90475	3.66634	1.6896	9.64551e-30	8.94658	2.63692	6.3894	3.8733	18.5494	0.00963637	2.62566	5.39986	3.93404	0.23393	17.485	9.67801	6.26097	11.3819	10.2777	6.31525	3.20557	0.351891	14.1131	18.8049	3.74249	5.69666	0.173566	0.328788	13.8926	12.2702	7.90151	0.315807	0.000105717	4.94794	1.76305	13.1294	23.2318	3.36495	1.34315	21.1329	2.22174	1.34964
-0.3805	0.389044	22.7148	2.38022	1.3102	6.26748	4.56906	16.6582	7.94819	3.0339	1.70639	9.62255e-29	9.03453	2.75243	6.42301	4.07697	17.7123	0.0177687	2.25623	5.5356	3.58611	0.325879	17.5507	9.69305	6.7205	11.7247	11.1819	6.59531	3.28305	0.235313	14.3852	18.4097	3.5784	5.69455	0.107308	0.392292	13.6339	12.4074	8.27788	0.443685	5.64086e-05	4.79724	1.68915	13.0161	22.0581	3.35771	1.4911	21.5604	2.13061	1.66601
-0.3795	0.315654	23.0623	2.46682	1.06239	5.748	4.50444	17.2007	7.99667	2.43505	1.68568	9.22348e-28	9.24917	2.87419	6.35801	4.19567	16.9047	0.0316798	1.94744	5.65518	3.294	0.449796	17.3446	9.55395	7.12619	12.1996	12.0592	6.90434	3.41871	0.151872	14.8402	17.9803	3.36914	5.70219	0.0638711	0.496217	13.4342	12.4726	8.55842	0.598911	5.64086e-05	4.56495	1.58351	12.9147	20.869	3.37014	1.72454	21.9624	2.03991	1.99083
-0.3785	0.289061	23.3287	2.57179	0.833524	5.24348	4.37644	17.6463	8.03789	1.90093	1.61909	8.49454e-27	9.53667	2.9995	6.20167	4.21361	16.2012	0.0543438	1.70168	5.74899	3.07337	0.603846	16.8899	9.25276	7.44929	12.7599	12.8873	7.19265	3.62481	0.0945199	15.4392	17.5356	3.12748	5.73147	0.0365969	0.635935	13.2615	12.4512	8.72682	0.776744	0.000105717	4.27391	1.45497	12.8007	19.7739	3.38676	2.02148	22.2943	1.96732	2.30536
-0.3775	0.308325	23.501	2.6951	0.631739	4.77409	4.19347	17.9398	8.05928	1.45242	1.50596	7.5167e-26	9.8409	3.12327	5.96933	4.12566	15.6638	0.0895961	1.5142	5.80899	2.93197	0.782941	16.2387	8.80247	7.67055	13.347	13.6548	7.4118	3.90873	0.0566857	16.125	17.098	2.86763	5.78975	0.0201909	0.804173	13.0908	12.3385	8.77272	0.967883	0.000237917	3.95368	1.31883	12.6615	18.868	3.39162	2.35291	22.5153	1.93129	2.5909
-0.3765	0.371876	23.5694	2.83551	0.461946	4.35311	3.97075	18.0382	8.05057	1.10068	1.35318	6.39085e-25	10.1115	3.23899	5.68175	3.93828	15.3339	0.14194	1.37607	5.82917	2.87204	0.97819	15.4616	8.23511	7.78172	13.8996	14.3592	7.52115	4.27067	0.0327399	16.8307	16.6933	2.60406	5.87961	0.0107447	0.990766	12.9121	12.1411	8.69318	1.15877	0.000536064	3.63561	1.19376	12.5031	18.2218	3.37221	2.68556	22.5932	1.94894	2.8316
-0.3755	0.477064	23.5289	2.98931	0.325573	3.9886	3.72823	17.9164	8.00601	0.84872	1.17347	5.2208e-24	10.3103	3.3399	5.36245	3.66855	15.2275	0.216064	1.27702	5.80565	2.8929	1.17726	14.6361	7.59635	7.78534	14.3629	15.0034	7.49456	4.70195	0.0182035	17.4896	16.3496	2.34996	5.99891	0.00556397	1.18306	12.7324	11.8774	8.49375	1.3329	0.00116804	3.34814	1.09807	12.3526	17.8742	3.32241	2.98596	22.509	2.03336	3.01705
-0.3745	0.619327	23.3795	3.14863	0.220993	3.68504	3.48835	17.5702	7.92571	0.693402	0.982886	4.09792e-23	10.4155	3.41989	5.03538	3.34133	15.3367	0.316036	1.2075	5.7366	2.99249	1.36583	13.835	6.93751	7.69316	14.6963	15.5902	7.32601	5.18434	0.00974269	18.0441	16.0947	2.11609	6.14097	0.00291915	1.36714	12.5713	11.575	8.18858	1.47308	0.00244769	3.1133	1.04623	12.2561	17.8317	3.244	3.22512	22.2589	2.19088	3.14387
-0.3735	0.791311	23.1253	3.30033	0.144387	3.44424	3.27404	17.0188	7.81573	0.627295	0.798093	3.09058e-22	10.4227	3.47386	4.7232	2.98506	15.634	0.444219	1.15956	5.62243	3.16755	1.5299	13.1186	6.30692	7.52387	14.878	16.1171	7.03282	5.69085	0.0050262	18.4516	15.9535	1.90991	6.29478	0.00180288	1.52972	12.4528	11.2671	7.79939	1.56417	0.0049289	2.94492	1.04622	12.2705	18.0715	3.14627	3.38284	21.8555	2.41876	3.21612
-0.3725	0.982389	22.772	3.42632	0.0907618	3.26499	3.10677	16.3038	7.68702	0.6399	0.634203	2.23961e-21	10.345	3.49746	4.44594	2.62722	16.0793	0.600078	1.12686	5.46612	3.41236	1.65869	12.5304	5.74235	7.30072	14.9068	16.5734	6.65525	6.1878	0.0025202	18.687	15.9448	1.73541	6.44562	0.00174367	1.66045	12.3951	10.9876	7.35315	1.59577	0.00953636	2.84854	1.09801	12.4531	18.5482	3.04408	3.45094	21.3252	2.70401	3.24416
-0.3715	1.17896	22.3253	3.50552	0.0548731	3.14204	3.00467	15.4851	7.55341	0.7182	0.50352	1.55941e-20	10.209	3.48643	4.22011	2.29037	16.6278	0.779192	1.10414	5.27387	3.71703	1.74721	12.0978	5.2662	7.04934	14.7991	16.9395	6.25194	6.63849	0.00128022	18.7419	16.0779	1.59348	6.57645	0.00269923	1.75387	12.4033	10.7663	6.87875	1.56417	0.0177274	2.82283	1.19362	12.848	19.2017	2.9546	3.4343	20.7057	3.02386	3.24258
-0.3705	1.36573	21.7895	3.51746	0.0318997	3.06503	2.98086	14.6354	7.42933	0.84671	0.415251	1.0433e-19	10.0516	3.43629	4.05809	1.98966	17.2357	0.972812	1.08676	5.05544	4.06613	1.79786	11.8343	4.8842	6.79582	14.5843	17.19	5.89151	7.00773	0.000777534	18.6214	16.3505	1.48256	6.67016	0.0050346	1.81066	12.4663	10.6252	6.40317	1.47308	0.0316618	2.86165	1.31849	13.4754	19.9644	2.89365	3.3496	20.0414	3.34823	3.2273
-0.3695	1.52795	21.1682	3.4466	0.0178279	3.01857	3.04185	13.8311	7.32758	1.00746	0.375925	6.70694e-19	9.9148	3.34247	3.96773	1.73237	17.8646	1.1683	1.07064	4.82399	4.43857	1.82054	11.7439	4.58777	6.56502	14.2969	17.2983	5.64151	7.26685	0.000778528	18.3411	16.7483	1.39953	6.71234	0.00957909	1.83759	12.5595	10.5758	5.94814	1.3329	0.0543319	2.95625	1.45418	14.3242	20.7683	2.87232	3.22193	19.3789	3.64379	3.21278
-0.3685	1.65399	20.4666	3.286	0.00957716	2.98378	3.18652	13.1432	7.25778	1.18035	0.3901	4.14293e-18	9.84049	3.20118	3.95203	1.51907	18.482	1.35063	1.05283	4.59511	4.80925	1.83091	11.8236	4.35924	6.37887	13.9679	17.2439	5.55676	7.39795	0.0012839	17.9245	17.2456	1.34059	6.69375	0.0177441	1.8462	12.6523	10.618	5.52794	1.15877	0.0895781	3.09701	1.58176	15.3504	21.5484	2.8946	3.08014	18.7618	3.87903	3.20967
-0.3675	1.73777	19.6962	3.03954	0.0049448	2.94159	3.40582	12.6277	7.22551	1.34425	0.460894	2.45905e-17	9.86572	3.01088	4.00895	1.34611	19.06	1.50474	1.03246	4.38501	5.15224	1.84725	12.0649	4.17828	6.25484	13.6187	17.0175	5.66922	7.3965	0.00252889	17.4026	17.8078	1.30211	6.61176	0.0316683	1.8503	12.7173	10.7414	5.14902	0.967883	0.141898	3.27449	1.68542	16.4817	22.2469	2.95651	2.95174	18.226	4.02917	3.22331
-0.3665	1.78019	18.8778	2.72176	0.00245358	2.87697	3.68351	12.3189	7.23227	1.47886	0.590047	1.40251e-16	10.018	2.77363	4.13133	1.20829	19.573	1.6185	1.01162	4.20833	5.44479	1.88653	12.4532	4.02797	6.20457	13.2565	16.6256	5.98162	7.27162	0.00504454	16.814	18.3945	1.28164	6.47017	0.0543351	1.86294	12.7393	10.9278	4.81137	0.776744	0.215964	3.47977	1.7554	17.6273	22.8155	3.04704	2.85852	17.7958	4.07994	3.25325
-0.3655	1.78894	18.045	2.35545	0.00116994	2.78302	3.99786	12.2246	7.27614	1.56707	0.777401	7.68656e-16	10.3116	2.49602	4.30712	1.10108	19.9951	1.68535	0.995749	4.07607	5.67134	1.96059	12.9661	3.89897	6.23296	12.875	16.0911	6.46631	7.04388	0.00977809	16.2042	18.9631	1.27888	6.2776	0.0895818	1.89353	12.7202	11.1559	4.5113	0.59891	0.315801	3.70437	1.78967	18.6902	23.218	3.15063	2.81366	17.4808	4.02939	3.2937
-0.3645	1.77669	17.2428	1.96775	0.000536066	2.66378	4.32415	12.3258	7.35291	1.59732	1.01997	4.04812e-15	10.744	2.18903	4.5201	1.02177	20.3002	1.70607	0.993151	3.99434	5.82636	2.07348	13.5727	3.79091	6.33793	12.4589	15.4519	7.07	6.7412	0.0182649	15.625	19.4721	1.29646	6.04521	0.141907	1.94566	12.68	11.4051	4.24449	0.443683	0.443683	3.94005	1.79381	19.5808	23.4338	3.25075	2.82055	17.2746	3.88759	3.33471
-0.3635	1.75792	16.525	1.5857	0.00023602	2.53491	4.63752	12.5806	7.45735	1.56531	1.31095	2.04869e-14	11.2951	1.86706	4.75127	0.969433	20.463	1.68904	1.01354	3.96436	5.91536	2.22027	14.234	3.71106	6.51068	11.9916	14.7555	7.72357	6.39396	0.0328303	15.1303	19.8846	1.34039	5.78467	0.215986	2.01618	12.6528	11.6602	4.00875	0.315801	0.59891	4.17864	1.77903	20.2279	23.4601	3.33384	2.87352	17.1568	3.67444	3.36388
-0.3625	1.74517	15.9467	1.23242	9.98491e-05	2.42189	4.91562	12.9315	7.58416	1.47452	1.63904	9.96351e-14	11.9271	1.54595	4.98075	0.944097	20.4625	1.6487	1.06589	3.98359	5.95365	2.38779	14.9053	3.67104	6.73668	11.4637	14.0534	8.35527	6.0306	0.0567797	14.7705	20.1707	1.41976	5.50714	0.315857	2.09559	12.6789	11.9135	3.8053	0.215964	0.776744	4.41215	1.75885	20.5865	23.3136	3.39251	2.96003	17.0966	3.41638	3.36838
-0.3615	1.74581	15.5573	0.92457	4.05877e-05	2.35637	5.1407	13.3144	7.72864	1.33549	1.98859	4.65661e-13	12.5878	1.24089	5.19025	0.945528	20.2862	1.60245	1.15602	4.04762	5.9632	2.55688	15.54	3.68299	6.99687	10.8801	13.3941	8.90434	5.67483	0.0945071	14.5851	20.3106	1.54552	5.22357	0.443824	2.1697	12.7965	12.1652	3.63864	0.141898	0.967883	4.63308	1.74517	20.6417	23.0298	3.42738	3.06389	17.0587	3.14273	3.33683
-0.3605	1.76016	15.3932	0.671632	1.58524e-05	2.37119	5.30099	13.6693	7.88664	1.16384	2.34057	2.09152e-12	13.2162	0.9644	5.36527	0.97228	19.9335	1.56679	1.28452	4.152	5.96803	2.70555	16.0937	3.75656	7.26937	10.2626	12.817	9.33214	5.34464	0.151435	14.5969	20.2967	1.72843	4.94549	0.599248	2.22221	13.0331	12.4211	3.51492	0.0895781	1.15877	4.83482	1.74488	20.4078	22.6585	3.44672	3.16881	17.011	2.8824	3.26111
-0.3595	1.78161	15.4731	0.476595	5.94892e-06	2.49529	5.39123	13.9483	8.05408	0.977672	2.67449	9.02819e-12	13.7503	0.725059	5.49682	1.02137	19.4175	1.55349	1.44553	4.29318	5.98933	2.81252	16.5282	3.89783	7.53129	9.64966	12.3482	9.62809	5.05297	0.233691	14.8064	20.1344	1.97634	4.68554	0.777521	2.23764	13.399	12.6882	3.43951	0.0543319	1.3329	5.01197	1.75782	19.9247	22.2556	3.46416	3.26146	16.9308	2.6612	3.13763
-0.3585	1.79865	15.7972	0.33774	2.14497e-06	2.74923	5.41275	14.1212	8.22634	0.795013	2.97073	3.74542e-11	14.1357	0.527001	5.58201	1.08867	18.7644	1.56679	1.6268	4.46813	6.04132	2.86031	16.8136	4.1102	7.76089	9.08982	11.9991	9.80925	4.80903	0.347462	15.1919	19.8431	2.29146	4.45685	0.969602	2.20417	13.885	12.9699	3.41446	0.0316618	1.47308	5.16064	1.77672	19.2516	21.8733	3.49493	3.33352	16.8103	2.49975	2.96816
-0.3575	1.7984	16.3489	0.2508	7.43092e-07	3.14182	5.37304	14.1782	8.39786	0.631742	3.21297	1.49341e-10	14.3341	0.370261	5.62352	1.16982	18.0111	1.60245	1.81101	4.67273	6.12854	2.83764	16.9289	4.39698	7.93976	8.63443	11.7663	9.91353	4.6193	0.498015	15.7114	19.4543	2.66801	4.27086	1.16242	2.11574	14.4619	13.2615	3.43651	0.0177274	1.56417	5.27858	1.78914	18.4596	21.5493	3.55153	3.3822	16.6588	2.41191	2.75993
-0.3565	1.7705	17.0991	0.210924	2.4735e-07	3.66808	5.28507	14.1275	8.56235	0.500464	3.38989	5.72336e-10	14.3291	0.251702	5.62796	1.26133	17.2005	1.6487	1.97821	4.89947	6.24536	2.74066	16.8621	4.76398	8.05508	8.32878	11.6349	9.98879	4.4874	0.688488	16.3101	19.009	3.091	4.13427	1.34037	1.97314	15.0842	13.5481	3.49626	0.00953635	1.59577	5.36534	1.78068	17.624	21.2987	3.64031	3.40923	16.5021	2.40354	2.52509
-0.3555	1.71053	18.0102	0.214014	7.91382e-08	4.3084	5.16626	13.9921	8.71357	0.410308	3.49599	2.10833e-09	14.1286	0.166238	5.60364	1.36134	16.3775	1.68904	2.10882	5.13556	6.37741	2.57319	16.6102	5.22097	8.10137	8.20514	11.5822	10.0804	4.41296	0.918643	16.9292	18.5536	3.5364	4.04633	1.48778	1.78386	15.6955	13.8047	3.57857	0.00492888	1.56417	5.42245	1.73885	16.8166	21.1106	3.75963	3.41867	16.3782	2.47168	2.27955
-0.3545	1.62192	19.0395	0.257218	2.44508e-08	5.02914	5.03682	13.8039	8.84636	0.367399	3.53129	7.46561e-09	13.7624	0.108063	5.55819	1.46998	15.5841	1.70607	2.18657	5.3624	6.50473	2.34584	16.1793	5.78058	8.0816	8.27841	11.5825	10.2207	4.38995	1.18385	17.5146	18.1355	3.97299	3.99777	1.59197	1.56073	16.2359	13.9999	3.66413	0.00244761	1.47308	5.45354	1.65624	16.1002	20.9512	3.90021	3.41436	16.3309	2.60445	2.04131
-0.3535	1.516	20.1405	0.338563	7.73027e-09	5.78457	4.91766	13.599	8.95758	0.37559	3.49994	2.54129e-08	13.2773	0.0716884	5.49655	1.58891	14.8559	1.68535	2.20093	5.55689	6.60582	2.07444	15.5855	6.45445	8.00709	8.54495	11.6107	10.422	4.40556	1.47457	18.0247	17.7985	4.36569	3.97228	1.64633	1.31971	16.6501	14.1009	3.73194	0.00116779	1.3329	5.46429	1.53245	15.5228	20.7719	4.04751	3.39777	16.4017	2.78202	1.82831
-0.3525	1.4102	21.2623	0.455905	4.07061e-09	6.52051	4.82764	13.414	9.0462	0.437041	3.40859	8.31633e-08	12.7283	0.0526669	5.41974	1.7206	14.2198	1.6185	2.1484	5.69462	6.66177	1.77775	14.8558	7.24724	7.8962	8.98416	11.6452	10.675	4.44064	1.77658	18.4341	17.5795	4.67996	3.95076	1.65261	1.07736	16.8949	14.0795	3.76211	0.000535321	1.15877	5.46207	1.37435	15.1148	20.5215	4.18518	3.36694	16.6214	2.97902	1.65615
-0.3515	1.32492	22.3493	0.605543	7.72983e-09	7.17982	4.7807	13.2826	9.11254	0.552347	3.26471	2.61655e-07	12.1702	0.0479816	5.32453	1.86723	13.6921	1.50474	2.03269	5.75411	6.65977	1.4751	14.028	8.15006	7.77176	9.56193	11.6697	10.9517	4.47211	2.07199	18.7339	17.5065	4.88675	3.91697	1.62192	0.848395	16.9456	13.9176	3.7385	0.000235772	0.967883	5.45494	1.1948	14.8866	20.1591	4.29889	3.31686	17.0033	3.16808	1.53591
-0.3505	1.27979	23.342	0.780895	2.44488e-08	7.70947	4.78339	13.2352	9.15681	0.72015	3.07553	7.91552e-07	11.65	0.0561228	5.20419	2.02982	13.2782	1.35063	1.86367	5.72109	6.59518	1.18408	13.1491	9.13562	7.65747	10.2352	11.6729	11.2116	4.47712	2.34091	18.9284	17.5975	4.96692	3.8632	1.57391	0.644016	16.7987	13.6111	3.65078	9.97699e-05	0.776744	5.45041	1.01035	14.8288	19.6641	4.37922	3.24098	17.5383	3.32427	1.47233
-0.3495	1.29008	24.1801	0.971734	7.91293e-08	8.06843	4.83342	13.2972	9.17753	0.93637	2.84785	2.3026e-06	11.2021	0.0768938	5.05015	2.20758	12.9727	1.1683	1.65562	5.59161	6.47205	0.918743	12.2717	10.1568	7.57401	10.957	11.6482	11.4096	4.43792	2.56365	19.0302	17.8611	4.91455	3.79376	1.53436	0.470987	16.4729	13.171	3.49547	4.05634e-05	0.59891	5.45384	0.838688	14.9136	19.0419	4.42333	3.13329	18.1948	3.42932	1.4628
-0.3485	1.36403	24.8084	1.16433	2.47314e-07	8.23485	4.91967	13.4876	9.17073	1.19338	2.58848	6.44149e-06	10.8468	0.110985	4.85432	2.39761	12.7602	0.972812	1.42495	5.3733	6.3017	0.688529	11.4494	11.1499	7.53532	11.6814	11.5926	11.5035	4.34605	2.72294	19.0548	18.2969	4.73836	3.72504	1.53131	0.331689	16.0052	12.6228	3.27607	1.58452e-05	0.443683	5.46707	0.6964	15.0988	18.3243	4.43492	2.99034	18.9216	3.47467	1.49752
-0.3475	1.50135	25.1846	1.34271	7.42947e-07	8.21114	5.02404	13.8178	9.13019	1.4795	2.30498	1.73311e-05	10.5913	0.159361	4.61169	2.59507	12.6184	0.779192	1.18801	5.08439	6.09994	0.498033	10.7306	12.0427	7.54597	12.3685	11.5064	11.4606	4.2045	2.80598	19.0168	18.8964	4.46089	3.68177	1.59056	0.224851	15.4453	12.0034	3.0021	5.94688e-06	0.315801	5.48771	0.597454	15.3329	17.564	4.42293	2.81251	19.6553	3.46254	1.56083
-0.3465	1.69321	25.2864	1.49092	2.14442e-06	8.02505	5.12471	14.2884	9.04914	1.77904	2.00634	4.48522e-05	10.4327	0.222526	4.32254	2.79332	12.5205	0.600078	0.959243	4.75108	5.88341	0.347474	10.1535	12.7653	7.60021	12.9877	11.3932	11.2626	4.02699	2.80598	18.9288	19.643	4.11561	3.69008	1.73108	0.146676	14.8483	11.3574	2.6876	2.14441e-06	0.215965	5.50915	0.552476	15.5628	16.8264	4.39934	2.60447	20.3297	3.40453	1.63379
-0.3455	1.92351	25.1161	1.59588	5.94688e-06	7.72643	5.20026	14.8869	8.92243	2.07317	1.70303	0.000111664	10.3613	0.299763	3.99379	2.98439	12.4404	0.444219	0.749874	4.40375	5.666	0.233709	9.74275	13.2625	7.68295	13.5209	11.2603	10.9081	3.83461	2.72294	18.8016	20.5107	3.7424	3.76944	1.96124	0.092047	14.2674	10.7318	2.34918	7.42945e-07	0.141901	5.52154	0.568593	15.7409	16.18	4.3767	2.3747	20.8856	3.3181	1.69744
-0.3445	2.17115	24.7013	1.65012	1.58452e-05	7.37963	5.23364	15.5859	8.74876	2.34149	1.4064	0.000267463	10.3623	0.388506	3.63901	3.15938	12.357	0.316036	0.567324	4.07317	5.45631	0.151476	9.50761	13.5033	7.77259	13.9629	11.1197	10.4131	3.65036	2.56365	18.6481	21.4629	3.38219	3.9254	2.27639	0.0555599	13.7478	10.1726	2.00422	2.47305e-07	0.0895841	5.51339	0.649556	15.8323	15.6861	4.36591	2.13469	21.2794	3.22184	1.73614
-0.3435	2.41299	24.0902	1.65376	4.05634e-05	7.05314	5.21522	16.3436	8.53168	2.56399	1.12752	0.000616448	10.4177	0.483997	3.27715	3.30905	12.2588	0.216064	0.415201	3.78722	5.25667	0.094607	9.44328	13.4878	7.84512	14.3196	10.9879	9.80964	3.4935	2.34091	18.4854	22.4514	3.07181	4.14547	2.65841	0.032254	13.3222	9.71976	1.66927	7.90928e-08	0.0543477	5.4735	0.795851	15.8191	15.3911	4.37452	1.89791	21.4881	3.13072	1.74026
-0.3425	2.62698	23.3438	1.61498	9.977e-05	6.80856	5.14415	17.106	8.27921	2.72329	0.875899	0.00136733	10.5062	0.579406	2.93003	3.42451	12.147	0.141939	0.2938	3.56872	5.06415	0.0570153	9.53406	13.2474	7.87856	14.6044	10.8859	9.14146	3.37487	2.07199	18.3377	23.4168	2.83977	4.39933	3.07725	0.0180155	13.008	9.40511	1.35906	2.43035e-08	0.0317024	5.39283	1.00469	15.7023	15.3199	4.40594	1.67907	21.5108	3.05264	1.70751
-0.3415	2.795	22.5266	1.54886	0.000235773	6.69106	5.02796	17.8126	8.00198	2.8066	0.65827	0.00291915	10.6034	0.666458	2.61949	3.49821	12.0356	0.089594	0.200898	3.43435	4.87292	0.033365	9.75796	12.8403	7.85687	14.8328	10.8371	8.4583	3.29478	1.77658	18.2358	24.2924	2.70352	4.64356	3.49447	0.00970417	12.8062	9.24965	1.086	7.17514e-09	0.0178272	5.26582	1.26995	15.4994	15.4729	4.45946	1.49347	21.367	2.98722	1.64253
-0.3405	2.9051	21.6972	1.47457	0.000535323	6.72318	4.88046	18.4035	7.7106	2.80726	0.478029	0.00599952	10.6831	0.736544	2.36462	3.52498	11.9502	0.0543378	0.132677	3.39452	4.67741	0.0194306	10.0916	12.3426	7.77234	15.0173	10.8643	7.80858	3.24368	1.47457	18.2144	25.0103	2.66848	4.82995	3.86833	0.00509666	12.7021	9.26262	0.860393	2.03526e-09	0.00977213	5.09117	1.58213	15.2402	15.8252	4.531	1.35646	21.0923	2.92691	1.55505
-0.3395	2.95281	20.9031	1.41157	0.00116779	6.90267	4.71873	18.827	7.41319	2.72563	0.335231	0.0118719	10.7196	0.782087	2.17978	3.50312	11.9228	0.031664	0.0845812	3.45379	4.47507	0.01222	10.5143	11.8364	7.62633	15.1625	10.9857	7.23187	3.20548	1.18385	18.3065	25.511	2.72861	4.91533	4.15948	0.00273555	12.6668	9.44128	0.690981	5.54672e-10	0.0054642	4.87179	1.9286	14.9603	16.3295	4.61448	1.28282	20.7332	2.86014	1.45691
-0.3385	2.94136	20.1781	1.37566	0.00244763	7.2044	4.55976	19.0466	7.11387	2.56912	0.227203	0.0226226	10.6921	0.797885	2.07368	3.43503	11.9862	0.0177281	0.0520217	3.61154	4.26819	0.00995827	11.0103	11.3979	7.42825	15.2636	11.2105	6.75268	3.16234	0.918643	18.5367	25.7532	2.86814	4.87068	4.33643	0.00175961	12.6611	9.77207	0.58592	1.45238e-10	0.0036154	4.61418	2.29416	14.6954	16.9214	4.70352	1.28582	20.3423	2.7753	1.35902
-0.3375	2.88066	19.5432	1.37566	0.00492896	7.58528	4.41743	19.0453	6.8129	2.35162	0.149511	0.0415196	10.5888	0.782086	2.04929	3.32742	12.1678	0.0095366	0.0308542	3.86239	4.06401	0.0120267	11.5687	11.0869	7.19344	15.3068	11.5352	6.37684	3.09956	0.688488	18.914	25.7224	3.06412	4.68726	4.37969	0.0017621	12.6409	10.2327	0.553715	3.65389e-11	0.0036154	4.32739	2.66186	14.4767	17.5281	4.79312	1.37602	19.9728	2.66454	1.26879
-0.3365	2.78523	19.0104	1.41159	0.0095366	7.99123	4.30021	18.8268	6.50827	2.09217	0.0970545	0.0734046	10.4111	0.73654	2.10438	3.19047	12.484	0.00492896	0.0176387	4.19653	3.87364	0.018917	12.1808	10.9393	6.9404	15.273	11.9417	6.09159	3.00929	0.498015	19.4275	25.4344	3.2892	4.37853	4.28399	0.00270128	12.5649	10.7954	0.603864	8.83196e-12	0.0054642	4.02176	3.01401	14.3275	18.0777	4.88099	1.55997	19.6745	2.52617	1.18899
-0.3355	2.67137	18.5858	1.47462	0.0177281	8.36471	4.21008	18.413	6.19848	1.81317	0.0650768	0.125033	10.1746	0.666449	2.23215	3.03631	12.9373	0.00244763	0.00971562	4.59992	3.70987	0.032219	12.8358	10.9635	6.68819	15.1425	12.3981	5.86955	2.89234	0.347462	20.0448	24.9341	3.51458	3.97761	4.05828	0.00486832	12.4025	11.4305	0.746847	2.0511e-12	0.00977213	3.70771	3.33319	14.2626	18.5089	4.96834	1.83884	19.4891	2.36514	1.11791
-0.3345	2.55396	18.273	1.549	0.031664	8.65207	4.14236	17.8394	5.88548	1.53844	0.0499411	0.205222	9.90805	0.579383	2.42174	2.8768	13.5152	0.00116779	0.0051548	5.05462	3.58484	0.0546106	13.5167	11.1421	6.45418	14.9008	12.8624	5.67582	2.75776	0.233691	20.7156	24.2881	3.71274	3.53099	3.72359	0.00890438	12.1416	12.1098	0.993186	4.57663e-13	0.0178272	3.39491	3.60337	14.288	18.7784	5.0597	2.20734	19.4453	2.19172	1.05083
-0.3335	2.44366	18.0752	1.61531	0.0543378	8.80982	4.08679	17.1499	5.57704	1.29115	0.0496331	0.324628	9.64862	0.483941	2.65858	2.72129	14.1919	0.000535323	0.00263518	5.53967	3.50807	0.0897791	14.1961	11.4366	6.25241	14.5423	13.2891	5.47687	2.62078	0.151435	21.3784	23.5738	3.86007	3.0903	3.30933	0.0158468	11.7935	12.8088	1.35151	9.81142e-14	0.0317024	3.09159	3.81109	14.4011	18.8646	5.16181	2.65311	19.5546	2.01886	0.982241
-0.3325	2.34508	17.9951	1.65452	0.089594	8.80948	4.02936	16.391	5.28766	1.0922	0.0639761	0.494959	9.43522	0.388372	2.92479	2.5749	14.9308	0.000235773	0.00130189	6.03267	3.48526	0.142177	14.8368	11.7964	6.09245	14.0733	13.6378	5.24902	2.49979	0.0945073	21.971	22.8662	3.93905	2.70375	2.84897	0.0271719	11.3943	13.5076	1.8258	2.02091e-14	0.0543477	2.80433	3.94678	14.5927	18.7687	5.28149	3.15682	19.8085	1.8592	0.907986
-0.3315	2.25648	18.035	1.6518	0.141939	8.64029	3.95477	15.6079	5.0378	0.958784	0.0945641	0.727486	9.30112	0.299455	3.19998	2.43783	15.6898	9.977e-05	0.00063238	6.512	3.51791	0.216521	15.394	12.1684	5.97865	13.5119	13.8807	4.9849	2.41314	0.0567803	22.4401	22.2278	3.94004	2.40907	2.37559	0.0447912	11.0012	14.1901	2.41247	3.99935e-15	0.0895841	2.53801	4.00632	14.8472	18.5113	5.42294	3.69285	20.1773	1.72257	0.826927
-0.3305	2.17111	18.1957	1.59945	0.216064	8.30977	3.84914	14.8431	4.85139	0.903394	0.144403	1.03085	9.26758	0.221842	3.4626	2.30617	16.4258	4.05634e-05	0.000328441	6.95938	3.60351	0.31699	15.8228	12.5063	5.90972	12.8857	14.0082	4.69638	2.37651	0.032832	22.7501	21.7017	3.86221	2.22892	1.91829	0.0709499	10.6846	14.842	3.09785	7.60433e-16	0.141901	2.29577	3.99249	15.1451	18.1275	5.585	4.23091	20.6133	1.61459	0.741679
-0.3295	2.07993	18.4756	1.49818	0.316036	7.84189	3.70241	14.1345	4.75228	0.933044	0.217237	1.40839	9.34028	0.1579	3.69193	2.17391	17.0992	1.58452e-05	0.000239818	7.36205	3.73604	0.446174	16.0858	12.7768	5.87897	12.2284	14.0316	4.4133	2.40113	0.0182694	22.8872	21.3095	3.71356	2.16917	1.49966	0.107982	10.5165	15.4496	3.85713	1.38919e-16	0.215965	2.07919	3.916	15.4651	17.6617	5.75914	4.73833	21.0577	1.53652	0.658386
-0.3285	1.97493	18.8696	1.3569	0.444219	7.27303	3.51023	13.5154	4.76051	1.04857	0.316574	1.85535	9.50921	0.107982	3.87025	2.03576	17.6782	5.94688e-06	0.000318989	7.71392	3.90628	0.603939	16.1619	12.9627	5.87505	11.5757	13.9803	4.17854	2.49282	0.00979012	22.8593	21.0548	3.50979	2.21993	1.13461	0.1579	10.5578	15.9984	4.65543	2.4383e-17	0.315801	1.8884	3.79546	15.786	17.162	5.92903	5.18289	21.4494	1.48608	0.585745
-0.3275	1.85229	19.3677	1.19096	0.600078	6.64647	3.2749	13.0143	4.88906	1.24398	0.444455	2.35682	9.75219	0.0709492	3.9849	1.89014	18.1415	2.14441e-06	0.000604671	8.0151	4.10192	0.786517	16.0501	13.0614	5.8837	10.9604	13.8966	4.04012	2.65197	0.00507519	22.6919	20.9282	3.27212	2.35868	0.830388	0.221842	10.8457	16.4753	5.45103	4.11191e-18	0.443683	1.72253	3.65598	16.089	16.6772	6.07206	5.53611	21.7361	1.45882	0.533603
-0.3265	1.71433	19.9545	1.01972	0.779192	6.00623	3.00526	12.6535	5.14211	1.50607	0.600178	2.88692	10.0411	0.0447891	4.02965	1.74133	18.4789	7.42945e-07	0.00123189	8.2699	4.30756	0.986146	15.7705	13.0802	5.89025	10.4091	13.8275	4.04199	2.87384	0.00260389	22.4206	20.914	3.02436	2.55483	0.587594	0.299455	11.3851	16.8707	6.20069	6.66235e-19	0.59891	1.58054	3.52613	16.3586	16.2535	6.16286	5.77633	21.8824	1.44935	0.511452
-0.3255	1.56984	20.607	0.863908	0.972812	5.39132	2.71578	12.448	5.51475	1.81446	0.779232	3.41001	10.3491	0.0271659	4.00523	1.60054	18.6907	2.47305e-07	0.00246746	8.48356	4.50494	1.1916	15.359	13.0312	5.88267	9.93957	13.8166	4.21517	3.14929	0.00146029	22.0838	20.9946	2.78962	2.77476	0.401795	0.388372	12.1437	17.1823	6.86591	1.03715e-19	0.776744	1.46224	3.43366	16.582	15.9334	6.1781	5.89146	21.8747	1.45234	0.527112
-0.3245	1.43268	21.2944	0.743361	1.1683	4.83137	2.42491	12.4042	5.99406	2.14248	0.972828	3.88415	10.6566	0.0158309	3.91885	1.48532	18.7858	7.90928e-08	0.00476926	8.65889	4.67397	1.38968	14.8587	12.9258	5.85444	9.55981	13.8966	4.57084	3.46546	0.00117735	21.7155	21.1534	2.5874	2.98674	0.265353	0.483941	13.053	17.4175	7.41892	1.55124e-20	0.967883	1.36964	3.40072	16.7481	15.7531	6.10141	5.88057	21.7207	1.46286	0.585708
-0.3235	1.31896	21.9782	0.675411	1.35063	4.34423	2.15298	12.5195	6.56098	2.45924	1.16831	4.26649	10.9552	0.00886371	3.78308	1.41753	18.7781	2.43035e-08	0.00886407	8.79361	4.79477	1.56759	14.3107	12.7719	5.80671	9.26838	14.0852	5.09678	3.80657	0.00164436	21.341	21.3745	2.43136	3.16495	0.169162	0.579383	14.0157	17.5935	7.84695	2.2292e-21	1.15877	1.30803	3.43954	16.8461	15.7405	5.9271	5.75426	21.4436	1.47646	0.689038
-0.3225	1.24362	22.6133	0.673803	1.50474	3.93574	1.91997	12.7828	7.19219	2.73275	1.35063	4.51987	11.2463	0.00476822	3.6142	1.42012	18.6846	7.17514e-09	0.015831	8.87935	4.85072	1.71561	13.7458	12.574	5.7489	9.0565	14.3833	5.75794	4.15455	0.00309153	20.9754	21.6421	2.32829	3.29214	0.104043	0.666449	14.9184	17.735	8.15376	3.07784e-22	1.3329	1.2865	3.54965	16.865	15.9123	5.66181	5.53335	21.0732	1.48887	0.835321
-0.3215	1.21713	23.1513	0.747869	1.6185	3.60131	1.74328	13.1756	7.8616	2.9338	1.50474	4.61915	11.537	0.00246456	3.43046	1.51317	18.5228	2.03526e-09	0.027166	8.90254	4.83198	1.82948	13.1815	12.3343	5.69757	8.91107	14.7765	6.50118	4.49001	0.00615927	20.6232	21.9382	2.27824	3.36066	0.0617084	0.73654	15.6481	17.8685	8.35803	4.08292e-23	1.47308	1.31756	3.71725	16.7939	16.2705	5.32343	5.24606	20.637	1.49583	1.01934
-0.3205	1.24318	23.5443	0.901634	1.68535	3.32903	1.6357	13.6743	8.54113	3.03998	1.6185	4.5561	11.8321	0.00122418	3.25034	1.70971	18.3097	5.54672e-10	0.0447891	8.84687	4.73862	1.91167	12.623	12.056	5.67363	8.81818	15.2383	7.26354	4.79339	0.0120563	20.2801	22.2434	2.2756	3.37185	0.0352772	0.782085	16.1098	18.0159	8.48892	5.20385e-24	1.56417	1.41559	3.91698	16.6248	16.8	4.93799	4.92403	20.1542	1.49307	1.23299
-0.3195	1.31783	23.7509	1.13271	1.70607	3.10344	1.60377	14.2521	9.20136	3.03897	1.68535	4.34144	12.1264	0.000584967	3.09089	2.01203	18.0619	1.45238e-10	0.0709492	8.6968	4.58235	1.9712	12.0691	11.7447	5.69846	8.76628	15.7351	7.98226	5.04668	0.0228026	19.9343	22.5374	2.31074	3.33411	0.0194305	0.797885	16.2419	18.1891	8.57984	6.37244e-25	1.59577	1.59441	4.11577	16.354	17.467	4.53521	4.59774	19.6342	1.47639	1.46618
-0.3185	1.43025	23.7413	1.43116	1.68904	2.90945	1.6468	14.8804	9.81236	2.93038	1.70607	4.00362	12.3981	0.000270637	2.96635	2.40897	17.7944	3.65389e-11	0.107982	8.44102	4.38608	2.02162	11.5201	11.4092	5.78977	8.7483	16.2316	8.60486	5.23542	0.0415359	19.5691	22.8022	2.37185	3.26037	0.0103074	0.782085	16.0267	18.3867	8.66193	7.49749e-26	1.56417	1.86417	4.27799	15.9852	18.2204	4.14406	4.29207	19.0796	1.4421	1.70792
-0.3175	1.56492	23.5026	1.77874	1.6487	2.73573	1.75675	15.53	10.3456	2.72562	1.68904	3.58444	12.6081	0.000125821	2.88699	2.87509	17.5197	8.83196e-12	0.1579	8.07543	4.18106	2.07794	10.9847	11.0597	5.95819	8.76236	16.6945	9.09677	5.35068	0.0728311	19.1647	23.0245	2.44641	3.16557	0.00526443	0.73654	15.4929	18.5942	8.75864	8.47528e-27	1.47308	2.22818	4.37102	15.5291	18.9949	3.78935	4.023	18.4942	1.38743	1.94749
-0.3165	1.70479	23.0428	2.14931	1.60245	2.57728	1.91921	16.1705	10.7768	2.44599	1.6487	3.13241	12.7038	7.02062e-05	2.85844	3.37198	17.246	2.0511e-12	0.221842	7.60489	4.00206	2.1529	10.4849	10.7048	6.20508	8.8109	17.0961	9.44527	5.39058	0.122943	18.7022	23.1988	2.52238	3.06504	0.00258797	0.666449	14.7094	18.7877	8.88261	9.20492e-28	1.3329	2.68041	4.37004	15.0028	19.7178	3.48972	3.79601	17.8897	1.31106	2.17535
-0.3155	1.83457	22.3917	2.51075	1.56679	2.43669	2.11534	16.7703	11.0897	2.11922	1.60245	2.69525	12.6292	7.02903e-05	2.88143	3.85229	16.9743	4.57663e-13	0.299455	7.04388	3.88156	2.25376	10.0554	10.3491	6.52202	8.89863	17.4151	9.65888	5.36071	0.199846	18.1674	23.3277	2.58888	2.97381	0.00122428	0.579383	13.7725	18.9399	9.0351	9.60538e-29	1.15877	3.20421	4.26153	14.4271	20.3175	3.25718	3.60662	17.2917	1.21353	2.38355
-0.3145	1.94327	21.5993	2.82868	1.55349	2.32399	2.32476	17.2965	11.2794	1.77542	1.56679	2.31297	12.3374	0.00012618	2.95212	4.26581	16.6973	9.81142e-14	0.388373	6.41581	3.84421	2.38042	9.73947	9.99164	6.89177	9.02993	17.636	9.7628	5.27319	0.312918	17.555	23.4213	2.63663	2.90704	0.00055736	0.483942	12.789	19.0258	9.20784	9.63024e-30	0.967883	3.77269	4.04481	13.8234	20.7332	3.0976	3.44289	16.7406	1.09742	2.56565
-0.3135	2.0256	20.731	3.07146	1.56679	2.25523	2.52865	17.7163	11.3536	1.44323	1.55349	2.01269	11.8038	0.000271706	3.06284	4.56711	16.3991	2.02091e-14	0.483943	5.75133	3.90283	2.52521	9.58145	9.62636	7.29037	9.2064	17.7482	9.79172	5.1445	0.472164	16.8735	23.4938	2.6582	2.88076	0.000244607	0.388373	11.858	19.0282	9.38628	9.27659e-31	0.776745	4.35094	3.73172	13.2119	20.9242	3.01161	3.28945	16.2874	0.967283	2.71613
-0.3125	2.08153	19.8598	3.21568	1.60245	2.24991	2.71261	17.9991	11.3322	1.14688	1.56679	1.80601	11.0346	0.00058794	3.20319	4.72292	16.0589	3.99935e-15	0.579388	5.08559	4.05663	2.67444	9.61718	9.24508	7.68999	9.42504	17.7443	9.78208	4.99255	0.686911	16.1467	23.5598	2.6483	2.91214	0.000104802	0.299458	11.0573	18.94	9.55306	8.58553e-32	0.598912	4.89981	3.34455	12.6096	20.877	2.99561	3.13185	15.9859	0.829176	2.82972
-0.3115	2.11457	19.0571	3.25059	1.6487	2.3277	2.86868	18.12	11.2425	0.904453	1.60245	1.68906	10.0702	0.0012321	3.3611	4.71804	15.6562	7.60433e-16	0.666463	4.45478	4.29213	2.81128	9.86596	8.84159	8.06205	9.67752	17.6194	9.76549	4.83392	0.9641	15.4135	23.6297	2.60403	3.01861	4.75005e-05	0.22185	10.435	18.7649	9.69073	7.6344e-33	0.44369	5.3808	2.91277	12.0309	20.6089	3.04258	2.96031	15.8818	0.689956	2.90087
-0.3105	2.1291	18.3837	3.18056	1.68904	2.50509	2.99602	18.0639	11.1134	0.72748	1.6487	1.64503	8.9817	0.00248484	3.52388	4.55815	15.1778	1.38919e-16	0.736576	3.89215	4.58612	2.91917	10.3249	8.41577	8.38023	9.95065	17.372	9.76465	4.68182	1.30642	14.7237	23.7055	2.52518	3.21539	3.20168e-05	0.157921	10.0083	18.5156	9.78325	6.52244e-34	0.315819	5.76104	2.46933	11.4882	20.167	3.14284	2.7719	16.004	0.5564	2.9238
-0.3095	2.12782	17.8826	3.02451	1.70607	2.79233	3.1003	17.8282	10.9688	0.621343	1.68904	1.64836	7.86026	0.0048181	3.67906	4.2689	14.6237	2.4383e-17	0.782176	3.42423	4.91022	2.98514	10.9677	7.97625	8.62317	10.2277	17.0046	9.79219	4.5455	1.7107	14.1316	23.7785	2.41438	3.51179	4.66137e-05	0.108032	9.76774	18.2104	9.8164	5.35395e-35	0.21601	6.01755	2.04697	10.9929	19.6231	3.28488	2.57082	16.3572	0.434373	2.89333
-0.3085	2.11018	17.5758	2.81248	1.68535	3.19112	3.19197	17.4254	10.8221	0.586096	1.70607	1.66996	6.80425	0.0089816	3.81514	3.89154	14.0109	4.11191e-18	0.798102	3.06766	5.23566	3.00221	11.7469	7.54063	8.77658	10.4907	16.5263	9.85177	4.43085	2.16699	13.6885	23.8293	2.27723	3.90722	0.000101946	0.0710671	9.68597	17.8704	9.7777	4.22247e-36	0.142014	6.13997	1.6753	10.5554	19.0634	3.45629	2.36696	16.9196	0.32822	2.80621
-0.3075	2.07223	17.4646	2.57998	1.6185	3.69332	3.28384	16.882	10.6751	0.617244	1.68535	1.68237	5.90495	0.0160986	3.92227	3.47615	13.3721	6.66235e-19	0.782589	2.82737	5.53757	2.97056	12.6013	7.13316	8.83435	10.7226	15.9532	9.94064	4.34181	2.65864	13.4346	23.8302	2.1223	4.38798	0.000236524	0.0450567	9.72694	17.5167	9.65663	3.1996e-37	0.0898545	6.13118	1.37865	10.185	18.5765	3.64488	2.17337	17.6453	0.240512	2.66272
-0.3065	2.00795	17.5343	2.36151	1.50474	4.28062	3.38845	16.237	10.5196	0.706215	1.6185	1.66402	5.2348	0.0277498	3.99293	3.0739	12.7509	1.03715e-19	0.737659	2.69655	5.79777	2.89718	13.4637	6.78022	8.79869	10.9098	15.3084	10.0524	4.28183	3.16361	13.3936	23.7503	1.96106	4.92635	0.000535571	0.0277498	9.85468	17.1679	9.4456	2.3403e-38	0.054967	6.00597	1.17496	9.88913	18.2396	3.8396	2.00362	18.4691	0.17217	2.46798
-0.3055	1.91161	17.7611	2.1846	1.35063	4.92535	3.51566	15.5378	10.3435	0.840612	1.50474	1.60207	4.83981	0.0460129	4.02265	2.73024	12.1935	1.55124e-20	0.668841	2.6584	6.00591	2.79413	14.271	6.50487	8.67878	11.0441	14.6192	10.1788	4.25458	3.65656	13.5698	23.5631	1.80766	5.48222	0.00116787	0.0170547	10.0396	16.8395	9.14164	3.25868e-39	0.0330654	5.78804	1.07523	9.67204	18.1072	4.03132	1.86968	19.3147	0.122928	2.23242
-0.3045	1.78015	18.12	2.06598	1.1683	5.59213	3.67063	14.8357	10.1374	1.00447	1.35063	1.49332	4.73694	0.0734137	4.01049	2.47989	11.7391	2.2292e-21	0.584295	2.68935	6.15901	2.67583	14.9716	6.32167	8.48836	11.1234	13.9147	10.3112	4.26371	4.11146	13.9484	23.2533	1.67844	6.00754	0.00244763	0.0113281	10.2619	16.5432	8.74838	2.3403e-38	0.0207103	5.50617	1.08332	9.53437	18.2011	4.21314	1.78074	20.1034	0.091988	1.9713
-0.3035	1.61498	18.5903	2.01028	0.972812	6.24044	3.85227	14.1815	9.90121	1.17894	1.1683	1.34329	4.91606	0.11275	3.95925	2.34453	11.412	3.07784e-22	0.493639	2.76323	6.25984	2.55577	15.5304	6.23295	8.24248	11.1523	13.221	10.4402	4.31167	4.50404	14.4972	22.8239	1.59097	6.45254	0.00492888	0.00953635	10.5129	16.2867	8.27735	3.1996e-37	0.015633	5.19039	1.19576	9.4729	18.5074	4.38028	1.74287	20.7618	0.0787444	1.70302
-0.3025	1.42248	19.1584	2.01149	0.779192	6.82791	4.05246	13.6215	9.64736	1.3436	0.972812	1.1639	5.34539	0.166765	3.87519	2.33255	11.2163	4.08292e-23	0.406772	2.8554	6.31488	2.44362	15.9305	6.22734	7.95425	11.1405	12.5583	10.5556	4.39821	4.81359	15.1709	22.2985	1.56243	6.77247	0.00953635	0.0113281	10.7936	16.0725	7.74806	4.22247e-36	0.0169128	4.86862	1.40148	9.48094	18.9773	4.52962	1.75907	21.2297	0.083418	1.44681
-0.3015	1.2131	19.8166	2.05644	0.600078	7.3141	4.25602	13.1944	9.40035	1.47854	0.779192	0.970318	5.97887	0.237676	3.76713	2.44057	11.1351	5.20385e-24	0.333014	2.94626	6.33241	2.34315	16.1716	6.28084	7.63232	11.1011	11.9392	10.647	4.51913	5.02399	15.9154	21.7214	1.6074	6.9335	0.0177274	0.0170547	11.1121	15.898	7.18643	5.35395e-35	0.0251039	4.56442	1.68175	9.54925	19.5342	4.65892	1.82935	21.4653	0.107508	1.22007
-0.3005	0.999545	20.5577	2.12918	0.444219	7.66439	4.4419	12.9291	9.19236	1.56685	0.600078	0.777855	6.76406	0.326629	3.64534	2.65557	11.1349	6.37245e-25	0.280671	3.02362	6.32105	2.25178	16.2662	6.36015	7.28001	11.0478	11.3683	10.7046	4.66595	5.12415	16.6727	21.152	1.73517	6.9167	0.0316618	0.0277498	11.4798	15.7536	6.62175	6.52244e-34	0.0423659	4.29556	2.01072	9.66749	20.0852	4.76605	1.95046	21.4496	0.153978	1.036
-0.2995	0.794472	21.3689	2.21502	0.316036	7.85359	4.58558	12.842	9.05614	1.59704	0.444219	0.599397	7.64905	0.433182	3.52023	2.95711	11.1723	7.49845e-26	0.257025	3.08346	6.28899	2.16167	16.2343	6.42797	6.89634	10.9925	10.8446	10.7216	4.8268	5.10816	17.3859	20.6568	1.94712	6.71959	0.0543319	0.0450567	11.9062	15.6232	6.08284	7.6344e-33	0.0725946	4.07358	2.35704	9.82584	20.5348	4.8483	2.11535	21.1885	0.227138	0.901906
-0.2985	0.608446	22.2258	2.30341	0.216064	7.86867	4.66275	12.9365	9.0171	1.56475	0.316036	0.443889	8.58785	0.554942	3.40136	3.31944	11.2034	8.57133e-27	0.268519	3.12934	6.24349	2.06223	16.099	6.44919	6.47875	10.943	10.3641	10.6966	4.98812	4.97574	18.0043	20.299	2.23483	6.35534	0.0895781	0.0710671	12.394	15.485	5.59419	8.58553e-32	0.121476	3.90394	2.6869	10.017	20.7995	4.90202	2.31274	20.7127	0.332201	0.818523
-0.2975	0.448612	23.0901	2.38879	0.141939	7.71023	4.65358	13.2017	9.08657	1.47333	0.216064	0.315884	9.5436	0.687486	3.29696	3.71343	11.1926	1.84098e-27	0.320854	3.17056	6.19063	1.94325	15.8824	6.39714	6.02701	10.9022	9.92309	10.6359	5.13696	4.73283	18.4885	20.1289	2.57964	5.85017	0.141898	0.108032	12.934	15.3137	5.17297	9.27659e-31	0.19633	3.78655	2.9683	10.2382	20.8202	4.92275	2.5273	20.0745	0.474522	0.780306
-0.2965	0.318248	23.9106	2.46994	0.089594	7.39253	4.54688	13.613	9.25778	1.333	0.141939	0.215996	10.4899	0.824626	3.21394	4.10886	11.1195	8.57133e-27	0.418714	3.21935	6.13504	1.79787	15.603	6.25881	5.54701	10.8683	9.52128	10.5547	5.26304	4.39235	18.8149	20.176	2.95413	5.2395	0.215964	0.157921	13.5023	15.0855	4.82762	9.63024e-30	0.305583	3.71685	3.17592	10.4927	20.5702	4.90587	2.74086	19.3422	0.658584	0.776712
-0.2955	0.217132	24.6298	2.54796	0.0543378	6.94201	4.34291	14.1345	9.50553	1.15881	0.089594	0.141911	11.4101	0.958989	3.15834	4.47703	10.983	7.49845e-26	0.564954	3.28778	6.07961	1.62452	15.2747	6.03795	5.0534	10.8361	9.16344	10.4758	5.36022	3.97462	18.9797	20.4446	3.32547	4.56364	0.315801	0.22185	14.0605	14.7826	4.55804	9.60538e-29	0.457715	3.68705	3.2956	10.7903	20.0587	4.84771	2.93459	18.5911	0.886812	0.794152
-0.2945	0.142434	25.193	2.62396	0.031664	6.39472	4.05413	14.7219	9.78955	0.967899	0.0543378	0.0895825	12.2963	1.08282	3.13574	4.7938	10.8018	6.37245e-25	0.759307	3.38474	6.02529	1.42741	14.9067	5.75556	4.57016	10.7994	8.85967	10.4263	5.42688	3.50683	19.0009	20.9122	3.66021	3.86354	0.443683	0.299459	14.5602	14.3981	4.35749	9.20492e-28	0.659653	3.68778	3.32729	11.1469	19.328	4.74673	3.09218	17.8943	1.15839	0.818328
-0.2935	0.0898139	25.5576	2.69712	0.0177281	5.79294	3.70341	15.3277	10.061	0.77675	0.031664	0.0543335	13.1458	1.18886	3.15124	5.0424	10.6113	5.20385e-24	0.996897	3.51365	5.97128	1.21555	14.5045	5.4471	4.12867	10.7528	8.62415	10.4327	5.46544	3.02144	18.9172	21.5313	3.92958	3.17697	0.59891	0.388376	14.9502	13.94	4.21537	8.47528e-27	0.914713	3.70961	3.28551	11.5813	18.4468	4.6046	3.20297	17.3129	1.46822	0.836558
-0.2925	0.0544316	25.701	2.76369	0.0095366	5.18158	3.32027	15.9065	10.2708	0.598912	0.0177281	0.0316626	13.9595	1.27111	3.20892	5.21547	10.4581	4.08292e-23	1.26706	3.67131	5.91563	1.00071	14.0711	5.15696	3.76361	10.6934	8.47268	10.5148	5.48108	2.55347	18.7845	22.2344	4.11394	2.53544	0.776745	0.48395	15.1864	13.4316	4.12018	7.49749e-26	1.22043	3.74459	3.19702	12.1114	17.4985	4.42672	3.26451	16.8892	1.80638	0.83974
-0.2915	0.0317024	25.6232	2.81697	0.00492896	4.60466	2.9358	16.4207	10.3782	0.443684	0.0095366	0.0177283	14.7376	1.32549	3.31067	5.31552	10.3926	3.07784e-22	1.55305	3.84812	5.85641	0.795007	13.609	4.93085	3.50737	10.6212	8.41952	10.6805	5.48014	2.13718	18.6685	22.9405	4.20542	1.96225	0.967885	0.579404	15.2416	12.91	4.0618	6.37244e-25	1.56679	3.78711	3.09603	12.7477	16.5697	4.2219	3.28358	16.6429	2.15805	0.823615
-0.2905	0.0177432	25.3447	2.84819	0.00244763	4.10218	2.57786	16.844	10.3582	0.315801	0.00492896	0.00953855	15.4779	1.35022	3.45477	5.3536	10.4607	2.2292e-21	1.83302	4.0297	5.79313	0.608682	13.1218	4.80763	3.38435	10.5392	8.47428	10.9224	5.46846	1.80268	18.6345	23.5635	4.20812	1.47157	1.15877	0.666499	15.1109	12.4212	4.03251	5.20385e-24	1.93551	3.8343	3.01784	13.488	15.738	4.0014	3.27522	16.5722	2.50428	0.789127
-0.2895	0.00954232	24.9004	2.84795	0.00116779	3.70732	2.26748	17.1632	10.2058	0.215964	0.00244763	0.00493484	16.1728	1.34614	3.63475	5.34631	10.6959	1.55124e-20	2.08257	4.19942	5.72811	0.448712	12.6167	4.81216	3.40612	10.4525	8.63951	11.2171	5.45002	1.57293	18.7363	24.0232	4.1359	1.0688	1.33291	0.736658	14.8129	12.0131	4.02666	4.08292e-23	2.30078	3.8857	2.99239	14.3122	15.0626	3.77742	3.25979	16.6577	2.82352	0.741845
-0.2885	0.0049311	24.3307	2.80775	0.000535323	3.4442	2.01721	17.3771	9.93707	0.141898	0.00116779	0.00246346	16.8086	1.31681	3.83899	5.31183	11.1132	1.03715e-19	2.2785	4.34123	5.66741	0.318289	12.1049	4.95069	3.56871	10.3679	8.90947	11.5278	5.42603	1.46164	19.0049	24.2556	4.00853	0.751887	1.47312	0.782353	14.3845	11.728	4.03939	3.07784e-22	2.63185	3.94237	3.03886	15.1802	14.5782	3.5616	3.25842	16.8695	3.09386	0.690574
-0.2875	0.0024486	23.6742	2.72145	0.000235773	3.32603	1.8316	17.493	9.58546	0.0895781	0.000535323	0.00120835	17.3662	1.26853	4.05121	5.26593	11.704	6.66235e-19	2.40297	4.44225	5.62087	0.217147	11.6022	5.20989	3.85224	10.2934	9.2703	11.8108	5.39461	1.47202	19.4411	24.2242	3.84719	0.513365	1.56427	0.798468	13.8714	11.5946	4.06519	2.2292e-21	2.89707	4.00593	3.16234	16.0341	14.2934	3.36389	3.28801	17.1734	3.29565	0.645468
-0.2865	0.00116878	22.9627	2.58639	9.977e-05	3.35396	1.7092	17.5218	9.19571	0.0543319	0.000235773	0.000635098	17.8226	1.21012	4.25208	5.21897	12.4363	4.11191e-18	2.44739	4.49445	5.60102	0.14244	11.1276	5.55979	4.22321	10.238	9.7015	12.0221	5.35122	1.5964	20.0129	23.9275	3.67066	0.342664	1.596	0.783309	13.3174	11.623	4.09714	1.55124e-20	3.06885	4.07754	3.35321	16.8034	14.1928	3.19209	3.35677	17.5371	3.4142	0.616013
-0.2855	0.000537544	22.22	2.40418	4.05634e-05	3.51683	1.64532	17.4729	8.81542	0.0316618	9.977e-05	0.000471569	18.1553	1.15232	4.42143	5.17458	13.2572	2.4383e-17	2.41468	4.49531	5.62088	0.089816	10.7002	5.9599	4.63866	10.2116	10.1783	12.1258	5.28978	1.81682	20.6592	23.4018	3.49295	0.228389	1.56471	0.739005	12.7557	11.8022	4.12727	1.03715e-19	3.12834	4.15742	3.5888	17.4158	14.2421	3.05208	3.46163	17.9336	3.4421	0.609295
-0.2845	0.000241743	21.4658	2.18081	1.58452e-05	3.7921	1.63476	17.3509	8.48665	0.0177274	4.05634e-05	0.00063517	18.3461	1.10682	4.54072	5.13013	14.1	1.38919e-16	2.31947	4.44754	5.69095	0.0544324	10.3369	6.36728	5.05162	10.224	10.6745	12.0998	5.2044	2.10676	21.2998	22.7188	3.32272	0.160166	1.47425	0.671217	12.2053	12.1012	4.14807	6.66235e-19	3.06885	4.24483	3.83716	17.8084	14.3971	2.94862	3.58813	18.3419	3.38066	0.628871
-0.2835	0.000115622	20.7189	1.9263	5.94688e-06	4.14818	1.67395	17.1557	8.23941	0.00953635	1.58452e-05	0.0012086	18.3847	1.08497	4.59526	5.07885	14.8937	7.60433e-16	2.18592	4.35817	5.81587	0.0317026	10.0482	6.74458	5.4167	10.2829	11.1651	11.9391	5.09133	2.43398	21.8498	21.9746	3.16442	0.129909	1.33535	0.588247	11.6728	12.4748	4.15438	4.11191e-18	2.89707	4.33854	4.06195	17.9402	14.6119	2.88608	3.71308	18.746	3.24022	0.674446
-0.2825	8.11289e-05	20.0021	1.65363	2.14441e-06	4.54805	1.76213	16.8855	8.08793	0.00492888	5.94692e-06	0.0024642	18.2719	1.09611	4.57594	5.01278	15.5737	3.99935e-15	2.04348	4.23723	5.99157	0.0177433	9.83628	7.06637	5.69505	10.3921	11.6283	11.6552	4.95083	2.76473	22.2351	21.2747	3.02022	0.132416	1.1637	0.499772	11.1585	12.8718	4.14489	2.4383e-17	2.63185	4.43746	4.22787	17.8017	14.8476	2.8689	3.80929	19.1332	3.03915	0.742391
-0.2815	0.000115616	19.3427	1.37718	7.42945e-07	4.95393	1.90166	16.5419	8.03035	0.00244761	2.14458e-06	0.00493697	18.0198	1.14614	4.48022	4.92582	16.0906	2.02091e-14	1.92159	4.0965	6.20377	0.00954233	9.69315	7.32238	5.85811	10.549	12.0477	11.2719	4.78824	3.0688	22.4064	20.7162	2.8923	0.16529	0.977419	0.415538	10.6646	13.2447	4.1223	1.38919e-16	2.30078	4.54106	4.30564	17.4189	15.0785	2.9014	3.85129	19.492	2.80167	0.826965
-0.2805	0.000241719	18.7699	1.11095	2.47305e-07	5.33222	2.09763	16.1362	8.05124	0.00116779	7.43573e-07	0.00954444	17.6509	1.23626	4.31239	4.81599	16.4167	9.81142e-14	1.84431	3.94826	6.42825	0.00493104	9.60117	7.51725	5.88965	10.742	12.4126	10.8194	4.61399	3.32487	22.3467	20.3705	2.78445	0.228265	0.794472	0.344244	10.2015	13.5589	4.09194	7.60433e-16	1.93551	4.64929	4.27619	16.8518	15.2951	2.9868	3.82073	19.8112	2.55483	0.92195
-0.2795	0.000537466	18.3104	0.866864	7.90928e-08	5.65785	2.35676	15.6928	8.1259	0.000535321	2.49631e-07	0.017744	17.1956	1.36245	4.08317	4.68658	16.5477	4.57663e-13	1.82599	3.80411	6.63339	0.00244838	9.53487	7.66709	5.78647	10.9506	12.7191	10.3269	4.44254	3.52487	22.0728	20.2714	2.70262	0.322029	0.630572	0.292792	9.79028	13.7983	4.05908	3.99935e-15	1.56679	4.76174	4.13335	16.186	15.5028	3.12596	3.71025	20.0797	2.32497	1.0223
-0.2785	0.00116853	17.9817	0.653494	2.43035e-08	5.91739	2.68585	15.2497	8.22528	0.000235772	8.73773e-08	0.0317026	16.6887	1.51559	3.8087	4.54575	16.5007	2.0511e-12	1.86879	3.67392	6.7845	0.00116811	9.46418	7.7943	5.55762	11.1459	12.9695	9.81787	4.29035	3.67626	21.6294	20.4101	2.65432	0.446719	0.498015	0.265885	9.46004	13.9667	4.02599	2.02091e-14	1.22043	4.87639	3.88484	15.5191	15.7171	3.31606	3.52504	20.2887	2.13441	1.12539
-0.2775	0.00244786	17.7871	0.475486	7.17514e-09	6.11001	3.08961	14.8547	8.32043	9.97699e-05	5.26776e-08	0.0544318	16.1659	1.6825	3.50883	4.40503	16.308	8.83196e-12	1.96255	3.56506	6.8493	0.000535648	9.3588	7.92205	5.2227	11.2945	13.1723	9.30723	4.17345	3.80121	21.0781	20.7377	2.64706	0.600336	0.405379	0.26589	9.24102	14.0839	3.9898	9.81142e-14	0.914716	4.98838	3.55147	14.9448	15.9569	3.54984	3.28201	20.4331	1.99867	1.23157
-0.2765	0.00492896	17.7145	0.333671	2.03526e-09	6.24622	3.56817	14.5572	8.38596	4.05635e-05	1.00618e-07	0.089814	15.6602	1.84751	3.205	4.27699	16.0104	3.65389e-11	2.08678	3.48213	6.80339	0.000236542	9.19285	8.06984	4.80941	11.3628	13.3409	8.80183	4.105	3.93253	20.4839	21.1754	2.6862	0.777393	0.357862	0.292811	9.15567	14.1776	3.94216	4.57663e-13	0.659663	5.08928	3.16451	14.5381	16.2371	3.81586	3.00704	20.5139	1.92471	1.34375
-0.2755	0.0095364	17.7383	0.225758	5.54672e-10	6.34471	4.11436	14.3998	8.4024	1.58454e-05	2.97947e-07	0.142434	15.1992	1.99459	2.9177	4.17273	15.6494	1.45238e-10	2.21461	3.42738	6.63468	0.000101929	8.94919	8.25126	4.35061	11.3235	13.4916	8.30406	4.0934	4.10681	19.9034	21.629	2.77298	0.96818	0.357862	0.344294	9.21027	14.2745	3.87097	2.0511e-12	0.45774	5.16761	2.76191	14.3435	16.562	4.09971	2.73111	20.5389	1.91044	1.46637
-0.2745	0.0177275	17.8243	0.147384	1.45238e-10	6.42763	4.71141	14.4106	8.35767	5.94758e-06	9.01685e-07	0.217132	14.8027	2.10968	2.66391	4.09962	15.2615	5.54672e-10	2.31764	3.40184	6.34578	4.65366e-05	8.62258	8.47361	3.88093	11.1612	13.6411	7.81651	4.14105	4.35635	19.3765	22.0062	2.90317	1.15893	0.405379	0.415656	9.38944	14.3912	3.76395	8.83196e-12	0.305642	5.2106	2.38363	14.3708	16.9228	4.38598	2.48593	20.5221	1.94557	1.60375
-0.2735	0.0316621	17.9379	0.0932362	3.65389e-11	6.51555	5.33172	14.5991	8.24777	2.147e-06	2.63917e-06	0.31825	14.4811	2.18294	2.45505	4.05991	14.8734	2.03526e-09	2.37092	3.40678	5.95388	3.177e-05	8.22086	8.73891	3.43342	10.8769	13.8029	7.34636	4.24385	4.70163	18.9231	22.2313	3.06699	1.33307	0.498015	0.50004	9.6554	14.5293	3.61269	3.65389e-11	0.196466	5.20688	2.06695	14.5963	17.2984	4.66046	2.30004	20.481	2.01352	1.75851
-0.2725	0.0543327	18.05	0.0580478	8.83196e-12	6.623	5.93745	14.9564	8.07693	7.52155e-07	7.4328e-06	0.448618	14.2357	2.21058	2.2958	4.0503	14.5009	7.17514e-09	2.35715	3.44504	5.48812	4.67577e-05	7.76378	9.0452	3.03617	10.49	13.9841	6.90744	4.39154	5.14611	18.5459	22.2577	3.2503	1.4734	0.630572	0.588831	9.95215	14.6747	3.41628	1.45238e-10	0.121775	5.1495	1.84219	14.9715	17.6587	4.91175	2.1955	20.4327	2.09424	1.93045
-0.2715	0.0895805	18.1428	0.037362	2.0511e-12	6.75532	6.4834	15.4585	7.85714	2.78783e-07	2.0134e-05	0.608462	14.0589	2.19584	2.18421	4.0625	14.1492	2.43035e-08	2.26918	3.52137	4.98515	0.000102657	7.27978	9.38707	2.70963	10.0367	14.1829	6.51944	4.56889	5.67479	18.2357	22.0735	3.43704	1.5649	0.794472	0.672441	10.2139	14.8019	3.18312	5.54672e-10	0.0732278	5.03811	1.72928	15.4346	17.9711	5.13187	2.1856	20.3889	2.16739	2.11607
-0.2705	0.141905	18.2112	0.0280349	4.57663e-13	6.90753	6.92214	16.0729	7.60691	1.82489e-07	5.24572e-05	0.794512	13.9372	2.149	2.11314	4.08476	13.8158	7.90928e-08	2.11059	3.64144	4.48357	0.00023866	6.80121	9.75525	2.46498	9.56545	14.3875	6.20413	4.7577	6.25657	17.9791	21.7015	3.61228	1.59742	0.977419	0.741469	10.3764	14.8807	2.93045	2.03526e-09	0.0436479	4.8797	1.73553	15.924	18.2063	5.3156	2.27364	20.3527	2.21548	2.30897
-0.2695	0.215982	18.261	0.0285314	9.81142e-14	7.06521	7.21071	16.763	7.3493	3.50701e-07	0.00013146	0.999644	13.854	2.08606	2.0726	4.10391	13.4947	2.47305e-07	1.89431	3.80941	4.01861	0.000541515	6.35937	10.1357	2.30396	9.12953	14.5778	5.98015	4.93956	6.84979	17.7658	21.193	3.76515	1.56777	1.1637	0.788077	10.3881	14.8841	2.68166	7.17514e-09	0.0275911	4.6873	1.85461	16.3885	18.3433	5.4589	2.45292	20.3163	2.22647	2.5008
-0.2685	0.315847	18.3053	0.0390789	2.02091e-14	7.20707	7.3177	17.4914	7.10937	9.97425e-07	0.000316899	1.21333	13.7944	2.0261	2.05261	4.10765	13.1817	7.42945e-07	1.6397	4.02471	3.6179	0.00118371	5.9803	10.5088	2.22037	8.7786	14.7288	5.85811	5.09903	7.40942	17.5929	20.6172	3.89078	1.48066	1.33535	0.807332	10.2204	14.7943	2.46204	2.43035e-08	0.0215362	4.47704	2.06709	16.7935	18.3726	5.55713	2.70794	20.2618	2.19559	2.68254
-0.2675	0.443799	18.3596	0.0617245	3.99935e-15	7.3086	7.22909	18.2203	6.91118	2.88939e-06	0.000734861	1.42301	13.7478	1.98781	2.04554	4.08659	12.8793	2.14441e-06	1.36898	4.27905	3.29921	0.0024882	5.68247	10.8502	2.20308	8.5509	14.8158	5.8379	5.22666	7.89406	17.4655	20.0486	3.99063	1.34822	1.47425	0.798184	9.87262	14.6059	2.2942	7.90928e-08	0.0238647	4.26415	2.3427	17.1223	18.2963	5.60395	3.01667	20.1647	2.126	2.84579
-0.2665	0.599186	18.4371	0.100289	7.60433e-16	7.34606	6.95138	18.9093	6.77488	8.09185e-06	0.00163933	1.61615	13.7112	1.98565	2.04757	4.03569	12.5994	5.94688e-06	1.10367	4.55497	3.07033	0.00502865	5.47654	11.1335	2.23995	8.46767	14.8203	5.90936	5.32106	8.27128	17.3952	19.5547	4.07102	1.18854	1.56471	0.763826	9.37352	14.3263	2.19416	2.47305e-07	0.0347448	4.05925	2.6442	17.3721	18.127	5.59152	3.35365	19.9988	2.02838	2.98377
-0.2655	0.777379	18.5465	0.160165	1.38919e-16	7.30004	6.51132	19.514	6.71409	2.17922e-05	0.00351826	1.78258	13.6898	2.02645	2.0587	3.95496	12.3646	1.58452e-05	0.861844	4.82679	2.93085	0.00977213	5.36712	11.3341	2.32178	8.53104	14.7343	6.05599	5.38951	8.52051	17.3945	19.187	4.1402	1.02351	1.596	0.711293	8.77643	13.9725	2.16913	7.42945e-07	0.055972	3.86593	2.93292	17.5478	17.8858	5.51218	3.69338	19.743	1.91934	3.09204
-0.2645	0.969286	18.6922	0.247868	2.4383e-17	7.15802	5.95212	19.9861	6.73409	5.64086e-05	0.00726448	1.9165	13.696	2.10735	2.08143	3.84915	12.2053	4.05634e-05	0.656565	5.06414	2.87505	0.0182627	5.35551	11.4344	2.4454	8.72562	14.5632	6.26053	5.4466	8.63338	17.4712	18.9758	4.20479	0.876659	1.56427	0.650365	8.15103	13.5673	2.21724	2.14441e-06	0.0907507	3.68051	3.17514	17.6549	17.5994	5.36128	4.01339	19.3872	1.81898	3.16888
-0.2635	1.16175	18.8762	0.370248	4.11191e-18	6.91576	5.32712	20.2772	6.83088	0.000140333	0.0144316	2.01739	13.7466	2.21564	2.11858	3.72683	12.1536	9.97699e-05	0.495529	5.2375	2.89471	0.0328296	5.4426	11.4279	2.61488	9.02323	14.3253	6.51017	5.51117	8.61227	17.623	18.9302	4.2668	0.771442	1.47312	0.591962	7.57258	13.1347	2.32935	5.94688e-06	0.143348	3.49402	3.34828	17.6953	17.2992	5.14018	4.29654	18.9365	1.74782	3.21554
-0.2625	1.339	19.1007	0.533343	6.66235e-19	6.57755	4.69235	20.3458	6.99155	0.000335542	0.0275854	2.08972	13.8584	2.33076	2.17087	3.59888	12.2361	0.000235772	0.381639	5.32429	2.98109	0.0567795	5.63089	11.3206	2.84067	9.38947	14.0488	6.7994	5.60202	8.46779	17.8347	19.0408	4.32208	0.730145	1.33291	0.546353	7.11099	12.6961	2.49198	1.58452e-05	0.218543	3.29591	3.44569	17.6656	17.0189	4.85834	4.53216	18.4132	1.72358	3.23634
-0.2615	1.48506	19.3706	0.740924	1.03715e-19	6.15544	4.09953	20.1659	7.19589	0.000771093	0.0507353	2.1413	14.0436	2.42814	2.23512	3.47697	12.4651	0.000535321	0.314086	5.31385	3.12537	0.094507	5.92502	11.1302	3.13679	9.79027	13.7668	7.12942	5.73353	8.2162	18.0776	19.2859	4.36087	0.773158	1.15877	0.521486	6.8216	12.2684	2.69069	4.05634e-05	0.320817	3.07843	3.47862	17.5595	16.7943	4.53366	4.71628	17.8567	1.75831	3.23854
-0.2605	1.58683	19.6935	0.99295	1.55124e-20	5.66785	3.59087	19.7357	7.41924	0.00170311	0.0897888	2.18098	14.3052	2.48414	2.30361	3.37221	12.8337	0.00116779	0.289472	5.20994	3.31759	0.151435	6.33059	10.8813	3.51668	10.1969	13.5109	7.50416	5.91202	7.87715	18.3123	19.6359	4.3704	0.918187	0.967891	0.521732	6.73887	11.8621	2.91291	9.97699e-05	0.453337	2.8403	3.4746	17.3723	16.6619	4.19084	4.85088	17.3187	1.85628	3.23195
-0.2595	1.63697	20.0781	1.28422	2.2292e-21	5.13783	3.19599	19.0814	7.63606	0.0036154	0.152908	2.21623	14.633	2.48093	2.36482	3.2942	13.3135	0.00244761	0.302661	5.03003	3.54493	0.233692	6.85162	10.5999	3.989	10.5884	13.3051	7.92454	6.13367	7.47194	18.4933	20.0586	4.33877	1.17888	0.776761	0.547242	6.87351	11.4822	3.14939	0.000235772	0.61688	2.58861	3.47214	17.1061	16.6565	3.85793	4.94285	16.8572	2.01305	3.22812
-0.2585	1.63623	20.5309	1.60362	3.07784e-22	4.59117	2.93117	18.2569	7.82363	0.00737648	0.250578	2.25154	15.0029	2.41029	2.40549	3.25044	13.8584	0.00492888	0.34722	4.80166	3.79027	0.347463	7.48721	10.3069	4.55442	10.9509	13.1614	8.38325	6.38451	7.02209	18.5751	20.5207	4.25901	1.56253	0.598951	0.593999	7.21297	11.1292	3.39424	0.000535321	0.808944	2.33853	3.51267	16.7731	16.8088	3.56208	5.00256	16.5273	2.21588	3.23892
-0.2575	1.59432	21.052	1.93426	4.08292e-23	4.05435	2.79996	17.3372	7.965	0.0144652	0.395161	2.28795	15.377	2.27534	2.41357	3.24606	14.4119	0.00953635	0.415531	4.55707	4.03209	0.498017	8.22826	10.0147	5.20423	11.2757	13.0772	8.86236	6.64222	6.54816	18.5184	20.9899	4.13192	2.06703	0.443783	0.654604	7.72463	10.8007	3.64353	0.00116779	1.02338	2.11081	3.63121	16.3967	17.1413	3.32561	5.04245	16.3726	2.44548	3.27479
-0.2565	1.52913	21.6329	2.25478	5.20385e-24	3.55247	2.79485	16.4086	8.0505	0.0272637	0.599697	2.32365	15.7087	2.09002	2.38119	3.28355	14.9182	0.0177274	0.498797	4.32732	4.24614	0.688494	9.05507	9.72578	5.92105	11.5556	13.0358	9.335	6.87951	6.0687	18.2952	21.4352	3.96696	2.6777	0.316037	0.719695	8.36106	10.4939	3.89337	0.00244761	1.25079	1.92778	3.8479	16.0085	17.6636	3.16314	5.07541	16.4167	2.67874	3.34274
-0.2555	1.46431	22.2559	2.54165	6.37244e-25	3.10713	2.8991	15.5559	8.07752	0.0493892	0.875847	2.35525	15.9489	1.87637	2.3071	3.36237	15.3325	0.0316618	0.5872	4.13753	4.40895	0.918658	9.93655	9.43616	6.68141	11.7829	13.0094	9.771	7.06811	5.59914	17.8927	21.8275	3.7807	3.36508	0.2165	0.779803	9.06639	10.2075	4.13811	0.00492888	1.47973	1.8091	4.16225	15.6431	18.369	3.08051	5.11308	16.6581	2.89196	3.44459
-0.2545	1.42558	22.8961	2.77241	7.49749e-26	2.73441	3.08875	14.8521	8.04889	0.0859937	1.23105	2.37904	16.0558	1.66044	2.19788	3.4784	15.6287	0.0543319	0.670405	4.004	4.50214	1.18389	10.8315	9.14027	7.4591	11.9491	12.9645	10.1447	7.18288	5.15105	17.3153	22.1413	3.59327	4.08479	0.143068	0.827379	9.78315	9.94312	4.3695	0.00953635	1.69858	1.76804	4.5516	15.3314	19.2315	3.07535	5.16409	17.0699	3.06396	3.57577
-0.2535	1.43639	23.526	2.92908	8.47528e-27	2.44329	3.33466	14.3497	7.97053	0.14391	1.66528	2.39172	16.0043	1.46767	2.06762	3.6234	15.8027	0.0895781	0.738466	3.93349	4.51647	1.47467	11.6917	8.83741	8.22831	12.0464	12.8682	10.4424	7.20527	4.73152	16.5851	22.3567	3.42391	4.78047	0.0920317	0.858609	10.4586	9.706	4.57713	0.0177274	1.8977	1.80945	4.97415	15.0947	20.2061	3.13885	5.23251	17.6035	3.17863	3.72509
-0.2525	1.51362	24.1202	3.0013	9.20492e-28	2.23477	3.60481	14.0778	7.84918	0.231476	2.16815	2.39036	15.7942	1.31871	1.93603	3.78461	15.8704	0.141898	0.782987	3.92436	4.45452	1.77682	12.4677	8.53666	8.96564	12.0707	12.6948	10.6667	7.12575	4.34321	15.7401	22.4606	3.28685	5.38982	0.0592766	0.87464	11.0498	9.50457	4.75	0.0316618	2.07111	1.92953	5.37602	14.9407	21.2319	3.25799	5.31673	18.1976	3.22644	3.8756
-0.2515	1.66411	24.6599	2.98845	9.60538e-29	2.10221	3.86706	14.0414	7.69116	0.357862	2.71718	2.37186	15.4548	1.22641	1.82531	3.945	15.8607	0.215964	0.79829	3.96901	4.3311	2.07253	13.1143	8.25879	9.65042	12.0251	12.43	10.8368	6.94486	3.9848	14.8316	22.4485	3.18881	5.85302	0.0412387	0.88191	11.5269	9.34923	4.87874	0.0543319	2.21741	2.11744	5.70073	14.8628	22.2383	3.41776	5.40916	18.7891	3.20489	4.00641
-0.2505	1.88259	25.1352	2.90029	9.63024e-30	2.03297	4.09199	14.2256	7.50212	0.531764	3.2782	2.33244	15.0441	1.19436	1.75638	4.08424	15.8071	0.315801	0.782261	4.05675	4.17141	2.34208	13.5983	8.03433	10.2638	11.9216	12.0738	10.9838	6.67291	3.65213	13.9197	22.3241	3.12864	6.12201	0.0355546	0.891396	11.8739	9.25063	4.95758	0.0895781	2.3394	2.3582	5.8991	14.8425	23.1533	3.60258	5.49679	19.3244	3.11807	4.09539
-0.2495	2.15147	25.546	2.75593	9.27659e-31	2.01142	4.25585	14.6002	7.28763	0.759484	3.80834	2.26755	14.6408	1.21698	1.74516	4.18062	15.7381	0.443683	0.736613	4.17669	4.00739	2.5661	13.9033	7.89827	10.7875	11.7798	11.6396	11.1431	6.3285	3.33987	13.0687	22.0987	3.09927	6.16851	0.0414339	0.916806	12.0878	9.21797	4.98562	0.141898	2.44268	2.63597	5.93727	14.8549	23.911	3.79719	5.56254	19.7678	2.97552	4.12219
-0.2485	2.44268	25.9005	2.58126	8.58554e-32	2.02284	4.34295	15.1256	7.05402	1.04259	4.26164	2.17262	14.3316	1.28107	1.79971	4.21375	15.6706	0.59891	0.666479	4.32004	3.87303	2.72787	14.0344	7.88266	11.2028	11.624	11.1509	11.3457	5.93598	3.04339	12.3413	21.7902	3.091	5.98898	0.0597961	0.971953	12.1752	9.25749	4.96676	0.215964	2.5335	2.93691	5.80153	14.8752	24.4596	3.98684	5.58732	20.1065	2.79091	4.07121
-0.2475	2.72142	26.2122	2.40522	7.63442e-33	2.05741	4.34718	15.7572	6.80871	1.37565	4.59628	2.04438	14.1943	1.36839	1.91872	4.1677	15.608	0.776744	0.579395	4.48142	3.79964	2.81552	14.0185	8.00925	11.4912	11.4777	10.6372	11.6116	5.52251	2.76066	11.7939	21.4206	3.09524	5.60522	0.0931935	1.06774	12.1487	9.37163	4.90863	0.315801	2.61658	3.25084	5.49905	14.8851	24.7642	4.15734	5.55262	20.3486	2.58058	3.93392
-0.2465	2.9514	26.4976	2.25572	6.52564e-34	2.11336	4.27231	16.4508	6.55984	1.74463	4.78213	1.88242	14.2812	1.45892	2.09193	4.03392	15.5404	0.967883	0.483946	4.65902	3.8119	2.82371	13.902	8.28422	11.6371	11.3578	10.1282	11.9452	5.11505	2.49344	11.4714	21.0153	3.10725	5.06068	0.145514	1.20929	12.0231	9.55853	4.82084	0.443685	2.69351	3.57145	5.05496	14.8772	24.8087	4.29519	5.44316	20.5179	2.36223	3.71033
-0.2455	3.10051	26.7722	2.15606	5.77619e-35	2.19832	4.1309	17.1649	6.31519	2.12665	4.80662	1.69021	14.6062	1.53419	2.30228	3.81339	15.4502	1.15877	0.388376	4.85342	3.92501	2.7546	13.7443	8.69635	11.6307	11.2707	9.65017	12.335	4.73768	2.24759	11.4038	20.6014	3.12714	4.41337	0.221428	1.3939	11.8128	9.81191	4.71316	0.598916	2.76199	3.8951	4.50685	14.857	24.5933	4.38823	5.24957	20.6438	2.1536	3.40912
-0.2445	3.14607	27.0486	2.12246	5.77619e-35	2.32833	3.94198	17.8634	6.0808	2.49166	4.67744	1.47533	15.1389	1.58034	2.52944	3.51744	15.3185	1.3329	0.299461	5.06516	4.1433	2.61798	13.6093	9.21925	11.4712	11.2112	9.22265	12.756	4.4097	2.03206	11.6037	20.2065	3.15891	3.7271	0.325573	1.61019	11.5307	10.1211	4.59445	0.77676	2.8162	4.2187	3.89816	14.8404	24.1323	4.42666	4.9705	20.7514	1.97122	3.04657
-0.2435	3.07839	27.3341	2.16325	6.52564e-34	2.52437	3.7278	18.5176	5.86001	2.80598	4.42126	1.24858	15.8081	1.59028	2.75404	3.16685	15.131	1.47308	0.221857	5.2918	4.46006	2.43049	13.5551	9.817	11.1696	11.1645	8.85744	13.1735	4.14444	1.85674	12.0657	19.8568	3.20794	3.06304	0.461511	1.83898	11.1892	10.4714	4.4723	0.967923	2.84785	4.53766	3.27185	14.8489	23.4507	4.4044	4.61401	20.8532	1.82911	2.64435
-0.2425	2.902	27.6299	2.27952	7.63442e-33	2.80708	3.5103	19.1063	5.65317	3.03725	4.07853	1.02231	16.5134	1.56483	2.96146	2.78942	14.8832	1.56417	0.157939	5.52496	4.85848	2.21389	13.6246	10.4518	10.7482	11.1116	8.55835	13.5479	3.94868	1.72965	12.7667	19.5754	3.27792	2.47303	0.630612	2.05579	10.8015	10.8444	4.35367	1.15887	2.84781	4.84443	2.66551	14.9032	22.5833	4.32048	4.19752	20.9452	1.73769	2.22664
-0.2415	2.63429	27.9325	2.467	8.58554e-32	3.19076	3.30772	19.6167	5.45832	3.15994	3.69563	0.808447	17.1441	1.51241	3.14443	2.41623	14.5822	1.59578	0.10808	5.74857	5.31346	1.99255	13.8384	11.0913	10.239	11.036	8.32184	13.839	3.82259	1.65412	13.6695	19.3794	3.36823	1.99561	0.831092	2.23463	10.3844	11.2189	4.24588	1.33313	2.8077	5.12821	2.10825	15.0161	21.5739	4.17981	3.74638	21.0076	1.7029	1.81701
-0.2405	2.30195	28.235	2.71811	9.27659e-31	3.67802	3.13219	20.0434	5.27253	3.15994	3.31635	0.616653	17.5995	1.44738	3.30376	2.07731	14.2457	1.56419	0.0711871	5.93902	5.79403	1.79037	14.1903	11.7142	9.67983	10.9297	8.13812	14.0095	3.75988	1.62675	14.7258	19.2775	3.47288	1.65463	1.05747	2.35254	9.95917	11.5724	4.15737	1.47362	2.72142	5.37607	1.61963	15.188	20.4759	3.99333	3.29086	21.0117	1.72595	1.43574
-0.2395	1.93605	28.5311	3.02349	9.63024e-30	4.25642	2.98861	20.3875	5.09344	3.03725	2.97459	0.453226	17.8088	1.38742	3.44704	1.79754	13.8982	1.47312	0.0453424	6.06756	6.26626	1.62753	14.6483	12.3116	9.11049	10.7983	7.99259	14.0285	3.74827	1.63689	15.882	19.2669	3.58105	1.45989	1.30067	2.39372	9.55155	11.8835	4.09779	1.56534	2.58639	5.57484	1.21011	15.4045	19.3511	3.7771	2.86212	20.928	1.80357	1.09791
-0.2385	1.56703	28.8183	3.37247	9.60538e-29	4.89806	2.87491	20.6552	4.92069	2.80598	2.69011	0.320732	17.7432	1.35012	3.58575	1.59324	13.5665	1.333	0.028403	6.10471	6.69637	1.51755	15.1593	12.8854	8.56889	10.6614	7.86804	13.8755	3.77017	1.66782	17.0832	19.3322	3.67933	1.40895	1.54887	2.35254	9.18972	12.1334	4.07683	1.59822	2.40418	5.71353	0.882667	15.6381	18.267	3.55045	2.48774	20.7371	1.92899	0.812596
-0.2375	1.22053	29.1013	3.75231	9.20492e-28	5.56228	2.78366	20.8558	4.75666	2.49166	2.46789	0.218412	17.4207	1.34967	3.73169	1.47022	13.2737	1.159	0.0184902	6.02569	7.054	1.46523	15.6573	13.4425	8.08821	10.5504	7.74752	13.5431	3.80413	1.6994	18.2772	19.4455	3.75468	1.48923	1.78889	2.23463	8.90052	12.3088	4.10201	1.5691	2.18081	5.78548	0.63512	15.8528	17.2918	3.33358	2.18773	20.4363	2.09318	0.583047
-0.2365	0.914767	29.3927	4.1469	8.47528e-27	6.20101	2.70447	21.0003	4.60651	2.12665	2.30091	0.143066	16.9011	1.39404	3.89359	1.4233	13.0356	0.968418	0.0143596	5.81565	7.31519	1.4659	16.0735	13.9881	7.69497	10.5031	7.61783	13.0411	3.82687	1.7118	19.4164	19.5687	3.79722	1.68011	2.00787	2.05579	8.70522	12.404	4.1759	1.48262	1.9263	5.78998	0.462629	16.0106	16.4872	3.1448	1.97175	20.0433	2.28618	0.407849
-0.2355	0.659704	29.7123	4.53565	7.49749e-26	6.76561	2.62653	21.0998	4.47757	1.74463	2.17525	0.0901138	16.2723	1.48333	4.0748	1.43759	12.8578	0.777912	0.015689	5.47336	7.46495	1.50623	16.3475	14.5188	7.40788	10.5562	7.47282	12.3984	3.81629	1.68909	20.4587	19.658	3.80195	1.95477	2.19472	1.83898	8.61586	12.4223	4.2937	1.35063	1.65363	5.73301	0.360078	16.0785	15.9002	2.99806	1.83825	19.5941	2.49818	0.282544
-0.2345	0.457805	30.0826	4.89372	6.37245e-25	7.21383	2.54083	21.1644	4.37817	1.37565	2.0758	0.0545684	15.6324	1.60947	4.27247	1.49104	12.7358	0.601357	0.0233289	5.01238	7.49896	1.56659	16.436	15.0193	7.23687	10.7378	7.31575	11.6637	3.75482	1.62222	21.3666	19.6709	3.76902	2.28217	2.34102	1.61018	8.63338	12.377	4.44202	1.19043	1.37718	5.62708	0.323978	16.0345	15.5569	2.9011	1.7755	19.1364	2.72009	0.201406
-0.2335	0.30578	30.5227	5.1939	5.20385e-24	7.51538	2.44146	21.203	4.31635	1.04259	1.99095	0.0317637	15.0696	1.75743	4.47828	1.55813	12.6574	0.448612	0.0395503	4.45944	7.42412	1.62452	16.3193	15.4608	7.18226	11.0616	7.15967	10.9026	3.63289	1.51036	22.1072	19.5742	3.70253	2.62933	2.44122	1.39388	8.74848	12.2912	4.59973	1.02221	1.11095	5.4903	0.353631	15.8717	15.4579	2.8546	1.7644	18.7206	2.94356	0.159039
-0.2325	0.196766	31.0407	5.41011	4.08292e-23	7.65534	2.32597	21.224	4.29854	0.759484	1.91527	0.0177739	14.6454	1.90768	4.68019	1.61387	12.6061	0.325337	0.0682753	3.85061	7.25763	1.65868	16.0036	15.8051	7.23419	11.5234	7.02559	10.1918	3.45158	1.36074	22.6525	19.3515	3.60848	2.96401	2.49224	1.20924	8.94525	12.1962	4.74096	0.866322	0.866858	5.34456	0.451355	15.5998	15.5787	2.85245	1.78241	18.3897	3.16056	0.151548
-0.2315	0.122408	31.6271	5.52164	3.07784e-22	7.63503	2.19483	21.2357	4.3285	0.531764	1.84944	0.00956804	14.3838	2.03932	4.86463	1.63766	12.5662	0.233691	0.11522	3.22602	7.02472	1.65255	15.5188	16.0109	7.37288	12.101	6.93859	9.6105	3.22386	1.1869	22.9806	19.0089	3.49268	3.25761	2.49293	1.06762	9.20688	12.1285	4.83976	0.740808	0.653478	5.21299	0.621638	15.2446	15.8729	2.88333	1.80765	18.1712	3.36279	0.177178
-0.2305	0.074507	32.2499	5.51678	2.2292e-21	7.47056	2.05038	21.2478	4.40649	0.357862	1.79806	0.00497539	14.2679	2.13336	5.01858	1.6163	12.5273	0.17356	0.187811	2.62447	6.75509	1.597	14.9137	16.0427	7.57018	12.7573	6.92296	9.22984	2.97385	1.00622	23.0786	18.5752	3.35925	3.48771	2.44365	0.971686	9.52207	12.1251	4.87523	0.659647	0.475445	5.11684	0.869267	14.8449	16.2806	2.93322	1.8225	18.0731	3.54126	0.236389
-0.2295	0.0461271	32.8548	5.39493	1.55125e-20	7.18994	1.89572	21.273	4.52884	0.231476	1.76615	0.00254952	14.2458	2.17549	5.13112	1.54553	12.4871	0.14391	0.294719	2.0791	6.47875	1.49134	14.2489	15.8797	7.79275	13.4456	6.99752	9.10286	2.73416	0.837158	22.945	18.0988	3.21023	3.63985	2.34638	0.916222	9.89009	12.2179	4.83587	0.631601	0.333569	5.07221	1.19668	14.4482	16.7368	2.98851	1.81583	18.0835	3.68615	0.331403
-0.2285	0.0321929	33.369	5.16625	1.03715e-19	6.82923	1.73398	21.3261	4.68786	0.14391	1.75565	0.0014043	14.2434	2.15783	5.19431	1.43008	12.4528	0.14391	0.444834	1.61467	6.22185	1.34267	13.5887	15.5229	8.00666	14.1168	7.17225	9.25621	2.54147	0.697046	22.5918	17.6391	3.04621	3.70805	2.20538	0.890172	10.3229	12.4289	4.7217	0.659647	0.225516	5.08714	1.601	14.1053	17.1826	3.03905	1.78354	18.1748	3.7874	0.465318
-0.2275	0.0297121	33.7117	4.84928	6.66236e-19	6.42856	1.56798	21.4239	4.87201	0.0859937	1.76311	0.00107089	14.1801	2.07953	5.20352	1.28223	12.4402	0.17356	0.645632	1.24664	6.00329	1.16379	12.9947	14.9995	8.18275	14.726	7.44695	9.68567	2.43116	0.600606	22.0445	17.2549	2.86761	3.69392	2.02803	0.879446	10.8428	12.7659	4.54384	0.740808	0.146833	5.1598	2.07156	13.8639	17.5724	3.08054	1.72772	18.311	3.83583	0.640876
-0.2265	0.0377606	33.8058	4.46722	4.11191e-18	6.0281	1.40059	21.5816	5.06657	0.0493892	1.77915	0.00140364	13.9865	1.9462	5.15753	1.11923	12.4703	0.233691	0.901042	0.981838	5.83278	0.970371	12.5199	14.3613	8.30158	15.2377	7.81194	10.3561	2.43185	0.559321	21.3392	16.9936	2.67614	3.60494	1.82547	0.869872	11.4761	13.2223	4.32144	0.866322	0.0920279	5.27814	2.5885	13.7629	17.8789	3.11534	1.65457	18.4566	3.82464	0.859047
-0.2255	0.0573208	33.5926	4.0441	2.43831e-17	5.66408	1.2352	21.8091	5.25458	0.0272637	1.79005	0.0025474	13.6175	1.7685	5.05856	0.960354	12.5654	0.325337	1.20912	0.820019	5.71054	0.777928	12.2051	13.6789	8.35674	15.6297	8.2502	11.2061	2.56072	0.581394	20.5188	16.8831	2.47561	3.4522	1.61273	0.849745	12.243	13.7787	4.07709	1.02221	0.0555004	5.42132	3.12342	13.8277	18.0937	3.15168	1.57211	18.5838	3.75113	1.11759
-0.2245	0.0909975	33.0429	3.60191	1.38919e-16	5.36498	1.0764	22.1059	5.41818	0.0144652	1.78065	0.00496945	13.0598	1.56017	4.91236	0.824003	12.7454	0.448612	1.56014	0.75572	5.62865	0.599451	12.0762	13.0306	8.35577	15.8937	8.74034	12.1564	2.82052	0.671952	19.6273	16.9291	2.27202	3.24853	1.40797	0.811548	13.1479	14.408	3.83193	1.19043	0.0321974	5.56275	3.64213	14.0664	18.2235	3.20116	1.48827	18.6788	3.61807	1.40983
-0.2235	0.142574	32.1646	3.15926	7.60435e-16	5.14816	0.930247	22.4571	5.5404	0.00737651	1.73788	0.0095522	12.3321	1.33609	4.72831	0.725401	13.0237	0.601357	1.93564	0.779953	5.57351	0.443921	12.1431	12.4893	8.318	16.0345	9.25958	13.1211	3.19857	0.833185	18.7052	17.118	2.0727	3.00742	1.23102	0.752637	14.1708	15.0813	3.60181	1.35063	0.0179632	5.67411	4.10949	14.4697	18.2845	3.27518	1.40989	18.7446	3.43444	1.72393
-0.2225	0.21634	31.0043	2.73144	3.99937e-15	5.0174	0.804265	22.8312	5.60727	0.00361547	1.65384	0.0177333	11.4784	1.11044	4.51922	0.675077	13.4053	0.777912	2.30916	0.881522	5.52887	0.315901	12.3988	12.109	8.27001	16.0674	9.78637	14.0192	3.6682	1.06426	17.7858	17.4246	1.8849	2.74265	1.10137	0.674906	15.2642	15.7727	3.39534	1.48262	0.00963615	5.72991	4.49549	15.0124	18.2949	3.38123	1.34278	18.799	3.21521	2.04281
-0.2215	0.316152	29.641	2.33141	2.02092e-14	4.96227	0.706915	23.182	5.61016	0.00170336	1.52745	0.031664	10.5575	0.895359	4.30068	0.678119	13.8844	0.968418	2.64882	1.04809	5.47861	0.216005	12.8195	11.9142	8.23934	16.0145	10.3026	14.7851	4.19225	1.36102	16.8943	17.8219	1.71415	2.46863	1.03595	0.583655	16.3562	16.4626	3.21409	1.5691	0.00496945	5.7116	4.78111	15.6577	18.2699	3.52016	1.29252	18.8709	2.98004	2.34517
-0.2205	0.444265	28.1763	1.97092	9.81149e-14	4.95973	0.646838	23.4532	5.54812	0.000771836	1.36457	0.0543326	9.62971	0.700076	4.0898	0.73408	14.4442	1.159	2.92162	1.26721	5.40881	0.141914	13.3657	11.8951	8.24824	15.9012	10.7953	15.3761	4.72808	1.71564	16.0488	18.2889	1.56313	2.20056	1.04699	0.486017	17.3597	17.1366	3.05465	1.59822	0.00246345	5.61076	4.96271	16.3627	18.2183	3.68503	1.26558	18.9929	2.75117	2.60731
-0.2195	0.600096	26.719	1.66107	4.57667e-13	4.97823	0.63196	23.5868	5.42953	0.000337687	1.1765	0.0895784	8.74672	0.530559	3.90337	0.83736	15.0568	1.333	3.0986	1.52748	5.30896	0.0895841	13.9853	12.0099	8.30851	15.7521	11.2581	15.775	5.23346	2.11638	15.2631	18.8155	1.43117	1.95424	1.14021	0.389342	18.1859	17.7836	2.91152	1.56534	0.00117374	5.43101	5.05335	17.083	18.1424	3.86203	1.26994	19.1939	2.55069	2.80598
-0.2185	0.779199	25.3703	1.41197	2.05113e-12	4.98369	0.668654	23.5333	5.27268	0.00014628	0.977421	0.141898	7.9437	0.389625	3.756	0.977968	15.6839	1.47312	3.15994	1.81999	5.17233	0.054334	14.6178	12.1926	8.41903	15.5887	11.6922	15.9883	5.67215	2.54787	14.5496	19.4015	1.31481	1.74486	1.31344	0.29989	18.7591	18.3908	2.78012	1.47362	0.000537465	5.18814	5.08061	17.7775	18.0401	4.03303	1.31498	19.492	2.39784	2.92162
-0.2175	0.972815	24.2092	1.23161	8.8321e-12	4.94621	0.76107	23.2605	5.1045	7.22538e-05	0.781674	0.215964	7.23729	0.2774	3.65845	1.14263	16.2801	1.56419	3.0986	2.13956	4.99584	0.0316626	15.2004	12.3659	8.56615	15.4264	12.1064	16.04	6.01833	2.99166	13.9216	20.0521	1.2091	1.58513	1.55591	0.22203	19.03	18.941	2.65891	1.33313	0.000236515	4.90865	5.08088	18.4107	17.9094	4.17912	1.41014	19.8895	2.3067	2.94144
-0.2165	1.16831	23.2832	1.12423	3.65396e-11	4.8461	0.910696	22.7605	4.95729	6.23555e-05	0.601358	0.315801	6.62811	0.192028	3.61678	1.31618	16.797	1.59578	2.92162	2.48553	4.77993	0.0177276	15.6745	12.4548	8.72695	15.2738	12.5158	15.9619	6.25927	3.42756	13.3945	20.7698	1.10941	1.48296	1.84842	0.157978	18.9833	19.4113	2.55035	1.15887	0.000100017	4.62677	5.09138	18.9535	17.7512	4.28405	1.56291	20.371	2.28477	2.8618
-0.2155	1.35063	22.604	1.08874	1.45242e-10	4.67768	1.11615	22.0513	4.86382	0.000107861	0.444851	0.443683	6.10697	0.130478	3.63239	1.4832	17.1905	1.56417	2.64884	2.86142	4.52841	0.00953643	15.9934	12.3987	8.8744	15.1324	12.9393	15.7849	6.39581	3.83527	12.9843	21.5477	1.0132	1.43952	2.16451	0.108013	18.6401	19.7753	2.46055	0.967923	4.06425e-05	4.38025	5.14167	19.3831	17.5734	4.33692	1.77624	20.9053	2.33243	2.68909
-0.2145	1.50476	22.149	1.11765	5.54692e-10	4.45031	1.37318	21.1745	4.85135	0.00023866	0.316336	0.59891	5.66291	0.0893494	3.70276	1.62973	17.4283	1.47308	2.30921	3.27342	4.24851	0.0049289	16.1273	12.1594	8.98316	14.9975	13.3957	15.5307	6.44083	4.19646	12.7052	22.3641	0.921418	1.44816	2.47286	0.0709612	18.0533	20.0075	2.39797	0.77676	1.58695e-05	4.20555	5.24665	19.6825	17.3919	4.33345	2.0463	21.4498	2.44336	2.43899
-0.2135	1.61855	21.8694	1.197	2.03535e-09	4.18639	1.67493	20.1871	4.93624	0.000536311	0.2162	0.776744	5.29094	0.0655489	3.82265	1.74474	17.4966	1.3329	1.93576	3.72757	3.95088	0.00244761	16.0672	11.724	9.03456	14.8606	13.8995	15.2089	6.41617	4.49684	12.5668	23.1827	0.838964	1.49476	2.74076	0.0447935	17.2991	20.0894	2.37146	0.598916	5.95406e-06	4.13295	5.40288	19.8409	17.2308	4.27595	2.36106	21.9571	2.6058	2.13414
-0.2125	1.68547	21.7013	1.3073	7.17559e-09	3.91699	2.01234	19.1523	5.12027	0.00116811	0.141998	0.967883	4.99737	0.0567795	3.98512	1.82111	17.4048	1.15877	1.56041	4.22647	3.64925	0.00116779	15.8248	11.1041	9.01983	14.712	14.4558	14.8172	6.34871	4.72782	12.5718	23.9559	0.774372	1.55961	2.93824	0.0271676	16.4646	20.0145	2.38834	0.443685	2.14646e-06	4.18231	5.58906	19.8548	17.121	4.17227	2.70025	22.3816	2.80427	1.80066
-0.2115	1.70636	21.5787	1.4257	2.43056e-08	3.67644	2.37492	18.1289	5.38974	0.00244771	0.0896187	1.15877	4.80158	0.0617878	4.18195	1.85602	17.1859	0.967883	1.20971	4.76641	3.35963	0.000535321	15.429	10.3313	8.94092	14.5441	15.0574	14.347	6.2663	4.88732	12.714	24.6314	0.738544	1.62056	3.0422	0.0158318	15.636	19.792	2.45281	0.315801	7.43536e-07	4.35989	5.77061	19.7291	17.0973	4.03423	3.037	22.6853	3.02162	1.46435
-0.2105	1.68972	21.4446	1.52892	7.91016e-08	3.49685	2.75163	17.163	5.71791	0.00492891	0.0543477	1.3329	4.73344	0.0803482	4.40351	1.85056	16.8921	0.776744	0.902266	5.33568	3.09897	0.000235772	14.9204	9.4516	8.80909	14.3541	15.6828	13.7906	6.19417	4.97928	12.9791	25.1612	0.742862	1.65671	3.0397	0.00886507	14.8874	19.4455	2.56502	0.215964	2.47595e-07	4.6569	5.9071	19.4788	17.194	3.87593	3.34104	22.842	3.2412	1.14742
-0.2095	1.6502	21.259	1.59652	2.47341e-07	3.40367	3.13204	16.2828	6.07012	0.00953636	0.0316678	1.47308	4.82685	0.112986	4.638	1.8089	16.586	0.59891	0.648098	5.91483	2.88358	9.97699e-05	14.3428	8.51939	8.64193	14.1455	16.2966	13.1479	6.15231	5.01182	13.3459	25.5082	0.796926	1.65202	2.92984	0.00477158	14.2739	19.0098	2.72088	0.141898	7.9684e-08	5.04985	5.96058	19.1296	17.4404	3.71233	3.58301	22.8395	3.44874	0.866124
-0.2085	1.60567	21.0022	1.61383	7.4309e-07	3.41281	3.50737	15.4975	6.41041	0.0177274	0.0177295	1.56417	5.11069	0.160465	4.87084	1.73717	16.3299	0.443683	0.449605	6.47874	2.72739	4.05634e-05	13.7366	7.59222	8.45974	13.9288	16.8524	12.4321	6.15388	4.99429	13.7885	25.6531	0.906264	1.59785	2.72347	0.00247345	13.8268	18.5238	2.91257	0.0895781	2.63476e-08	5.50286	5.9029	18.7172	17.8558	3.55802	3.73919	22.6802	3.63393	0.629973
-0.2075	1.57342	20.6725	1.57393	2.14497e-06	3.52944	3.87129	14.8005	6.70834	0.0316618	0.0095371	1.59578	5.59912	0.223106	5.08448	1.64257	16.1741	0.315801	0.303591	7.00009	2.64048	1.58452e-05	13.1328	6.72578	8.28226	13.7203	17.2977	11.6705	6.20466	4.93411	14.2784	25.5964	1.07037	1.49414	2.4412	0.00124706	13.554	18.0233	3.12958	0.0543319	1.43523e-08	5.9719	5.7203	18.284	18.4461	3.4262	3.79579	22.3809	3.79117	0.442078
-0.2065	1.56664	20.2814	1.4783	5.94891e-06	3.74818	4.22008	14.1737	6.94413	0.0543319	0.00492912	1.56419	6.28367	0.300055	5.2593	1.53267	16.1483	0.215964	0.203662	7.45311	2.62808	5.94702e-06	12.5505	5.96953	8.12622	13.5389	17.5804	10.9023	6.30335	4.83428	14.7864	25.358	1.28143	1.34887	2.10974	0.000641703	13.4428	17.5347	3.35983	0.0316618	2.63392e-08	6.41032	5.41472	17.8759	19.2012	3.32768	3.7517	21.9725	3.91951	0.300545
-0.2055	1.5919	19.8467	1.33592	1.58524e-05	4.05434	4.55209	13.5946	7.1115	0.0895781	0.00244769	1.47312	7.12909	0.388646	5.37566	1.41511	16.2561	0.141898	0.142435	7.81688	2.69005	2.14497e-06	11.9982	5.36254	8.00422	13.4024	17.6555	10.1734	6.44248	4.6925	15.2838	24.9744	1.52411	1.17626	1.75772	0.000405829	13.4657	17.0721	3.59077	0.0177274	7.96476e-08	6.77508	5.00196	17.5368	20.0952	3.26992	3.61919	21.4983	4.02162	0.200319
-0.2045	1.64858	19.3861	1.16116	4.05877e-05	4.42562	4.86627	13.0419	7.21746	0.141898	0.00116781	1.333	8.07454	0.484061	5.41693	1.29751	16.4746	0.0895781	0.113182	8.07722	2.821	7.4498e-07	11.477	4.93024	7.92447	13.3235	17.4925	9.52915	6.60966	4.50248	15.7439	24.4927	1.77665	0.994178	1.41158	0.000435432	13.5865	16.6375	3.81013	0.00953635	2.4745e-07	7.03252	4.50777	17.3035	21.0871	3.25598	3.42217	21.0111	4.10214	0.135039
-0.2035	1.73031	18.9135	0.970984	9.9849e-05	4.83425	5.16033	12.5006	7.27954	0.215964	0.000535328	1.159	9.04033	0.579434	5.37279	1.18725	16.7592	0.0543319	0.110767	8.22722	3.01089	2.54482e-07	10.9851	4.68222	7.89115	13.3057	17.0801	9.00835	6.78914	4.25686	16.143	23.9639	2.01336	0.821581	1.09255	0.000751665	13.7667	16.2249	4.00634	0.00492888	7.42981e-07	7.1628	3.9631	17.2002	22.125	3.28377	3.19232	20.5694	4.16567	0.0985525
-0.2025	1.82805	18.4379	0.782186	0.00023602	5.24928	5.4288	11.9648	7.3213	0.315801	0.000235774	0.968418	9.93939	0.66647	5.24218	1.09103	17.0509	0.0316618	0.131895	8.26654	3.2461	1.03405e-07	10.5229	4.61186	7.90477	13.3418	16.4297	8.63899	6.96345	3.95109	16.4633	23.4351	2.20821	0.67648	0.814876	0.00151175	13.9714	15.8265	4.16894	0.00244761	2.14442e-06	7.1619	3.39968	17.2351	23.1493	3.34559	2.96384	20.23	4.21491	0.0858985
-0.2015	1.93406	17.9658	0.609182	0.000536064	5.63924	5.66205	11.4389	7.367	0.443683	9.97704e-05	0.777912	10.691	0.736548	5.03496	1.0141	17.2864	0.0177274	0.174813	8.20003	3.51083	1.03433e-07	10.0954	4.69786	7.96227	13.4131	15.5745	8.43633	7.11505	3.58674	16.695	22.942	2.33908	0.574808	0.585582	0.00305625	14.1724	15.4384	4.28906	0.00116779	5.94688e-06	7.041	2.84671	17.3977	24.0976	3.42837	2.76798	20.0404	4.24958	0.0937124
-0.2005	2.04546	17.5056	0.462856	0.00116993	5.9751	5.84646	10.9365	7.43677	0.59891	4.05636e-05	0.601357	11.2343	0.782088	4.77185	0.959361	17.4074	0.00953635	0.238666	8.03634	3.7885	2.54625e-07	9.71256	4.9076	8.05681	13.4923	14.566	8.40379	7.22795	3.17338	16.8401	22.5032	2.39166	0.530126	0.405379	0.00599495	14.3501	15.065	4.3605	0.000535321	1.58452e-05	6.82326	2.32886	17.6585	24.9098	3.51473	2.62842	20.0304	4.26608	0.120101
-0.1995	2.16632	17.072	0.350463	0.00245355	6.23371	5.96628	10.4786	7.54307	0.776744	1.58452e-05	0.448612	11.5376	0.797886	4.48227	0.92655	17.368	0.00492888	0.322713	7.78675	4.06317	7.45535e-07	9.38811	5.20138	8.17754	13.5473	13.4672	8.53534	7.28909	2.72807	16.9144	22.1168	2.36229	0.553826	0.270296	0.0113292	14.4939	14.7198	4.38107	0.000235772	4.05634e-05	6.5388	1.86541	17.9718	25.5329	3.58481	2.55831	20.2058	4.25823	0.164103
-0.1985	2.30746	16.689	0.276404	0.00494472	6.40103	6.00679	10.0904	7.68892	0.967884	5.94692e-06	0.325337	11.6028	0.782086	4.20055	0.911996	17.1403	0.00244761	0.425639	7.46448	4.32068	2.147e-06	9.13595	5.53692	8.30978	13.5459	12.3449	8.81832	7.2894	2.27301	16.9484	21.7604	2.25896	0.655317	0.17356	0.0205995	14.6	14.4236	4.35427	9.97699e-05	9.97699e-05	6.21914	1.47029	18.28	25.9267	3.61888	2.55959	20.5456	4.21868	0.224894
-0.1975	2.48375	16.3907	0.243478	0.00957692	6.47474	5.95795	9.79766	7.86834	1.15877	2.14456e-06	0.233691	11.462	0.73654	3.9611	0.909051	16.7161	0.00116779	0.545115	7.08426	4.54945	5.9542e-06	8.96699	5.87318	8.43586	13.4611	11.2614	9.23543	7.22454	1.8318	16.9851	21.3958	2.10019	0.84174	0.107306	0.0360298	14.6692	14.1996	4.29051	4.05634e-05	0.000235772	5.89202	1.15249	18.5215	26.0685	3.60026	2.62416	21.0037	4.14062	0.300899
-0.1965	2.70946	16.2178	0.254174	0.0178272	6.46531	5.81757	9.62349	8.06852	1.3329	7.435e-07	0.17356	11.1687	0.666449	3.79336	0.909296	16.1066	0.000535321	0.677736	6.66198	4.74112	1.58695e-05	8.88655	6.1732	8.53683	13.2744	10.2682	9.76527	7.09532	1.4256	17.0754	20.9767	1.91202	1.11697	0.0638682	0.06062	14.7036	14.0673	4.20733	1.58452e-05	0.000535321	5.57793	0.916724	18.6384	25.9566	3.51811	2.73655	21.5157	4.01953	0.389031
-0.1955	2.99282	16.212	0.311594	0.0318976	6.39483	5.59312	9.58504	8.27323	1.4731	2.4934e-07	0.14391	10.7853	0.579383	3.71764	0.904283	15.3408	0.000235772	0.819319	6.21421	4.89087	4.06425e-05	8.89333	6.40598	8.59461	12.9776	9.40304	10.3814	6.9079	1.07014	17.2701	20.4594	1.72369	1.48001	0.0365907	0.0981151	14.7039	14.0379	4.1283	5.94688e-06	0.00116779	5.28853	0.763947	18.5855	25.612	3.36941	2.87721	22.0093	3.85433	0.484236
-0.1945	3.33134	16.4081	0.419758	0.0548672	6.29344	5.30135	9.69117	8.46669	1.56421	8.62679e-08	0.14391	10.3695	0.483942	3.74247	0.887398	14.4619	9.97699e-05	0.965429	5.75761	4.99767	0.000100017	8.97989	6.54785	8.59421	12.5731	8.68905	11.0509	6.67393	0.774165	17.6104	19.814	1.56289	1.92314	0.020175	0.152771	14.667	14.1107	4.08029	2.14442e-06	0.00244761	5.02724	0.691712	18.337	25.0767	3.1599	3.02558	22.4166	3.64799	0.579524
-0.1935	3.70926	16.8276	0.583188	0.0907459	6.19387	4.96597	9.94124	8.63696	1.59587	4.86071e-08	0.17356	9.96385	0.388373	3.86393	0.855385	13.5241	4.05634e-05	1.11192	5.3082	5.06441	0.000236515	9.13418	6.58356	8.52545	12.0727	8.13704	11.7331	6.41039	0.539458	18.1186	19.0334	1.45159	2.43072	0.0107042	0.22885	14.5854	14.272	4.08967	7.42954e-07	0.00492888	4.79147	0.694296	17.8917	24.4094	2.90349	3.16264	22.6852	3.40717	0.666548
-0.1925	4.09828	17.4725	0.80585	0.144346	6.12525	4.61382	10.3249	8.77812	1.56441	8.62679e-08	0.233691	9.58985	0.299458	4.06695	0.809137	12.5883	1.58452e-05	1.25525	4.88069	5.09768	0.000537465	9.34134	6.50739	8.3838	11.4951	7.74914	12.3806	6.13921	0.362129	18.7902	18.138	1.40306	2.9791	0.00546425	0.329824	14.447	14.4974	4.17808	2.47341e-07	0.00953635	4.5758	0.762658	17.2734	23.6773	2.62026	3.27248	22.7869	3.14134	0.736677
-0.1915	4.46145	18.3234	1.08968	0.220893	6.10763	4.27068	10.8231	8.89075	1.47362	2.4934e-07	0.325337	9.24823	0.22185	4.32821	0.753538	11.7173	5.94688e-06	1.3923	4.48791	5.10713	0.00117373	9.58512	6.32409	8.17034	10.864	7.5224	12.9423	5.88621	0.234591	19.5903	17.1754	1.42066	3.53841	0.00268354	0.457356	14.2378	14.7558	4.35862	7.9238e-08	0.0177274	4.37535	0.88442	16.529	22.9471	2.33346	3.34306	22.7217	2.86133	0.782361
-0.1905	4.75971	19.34	1.433	0.325338	6.14863	3.95752	11.4102	8.98071	1.33407	7.43499e-07	0.448612	8.92415	0.157921	4.61989	0.696404	10.9708	2.14441e-06	1.51994	4.14046	5.10426	0.00246345	9.84859	6.04907	7.89118	10.2064	7.45145	13.3687	5.67934	0.147672	20.4554	16.214	1.49828	4.07624	0.00126805	0.610215	13.9445	15.0145	4.63338	2.48582e-08	0.0316618	4.18854	1.04413	15.7217	22.276	2.06592	3.3664	22.517	2.57777	0.798473
-0.1895	4.95932	20.464	1.82922	0.461413	6.24298	3.68836	12.0567	9.0565	1.16121	2.14456e-06	0.601357	8.59583	0.108032	4.91354	0.646781	10.3988	7.42945e-07	1.6342	3.84642	5.10074	0.00496944	10.1143	5.70763	7.55659	9.55113	7.52924	13.6182	5.54609	0.0924425	21.3007	15.3319	1.62234	4.56264	0.00057737	0.783399	13.5583	15.2448	4.99267	9.21039e-09	0.0543319	4.0187	1.22413	14.9226	21.7039	1.83672	3.33838	22.2215	2.29982	0.783316
-0.1885	5.03842	21.6238	2.26611	0.630578	6.37489	3.4697	12.7316	9.12604	0.972812	5.94691e-06	0.777912	8.24405	0.0710671	5.18342	0.612967	10.0363	2.47305e-07	1.72977	3.61118	5.10671	0.00963612	10.3645	5.33316	7.18025	8.92709	7.7461	13.664	5.51012	0.0615544	22.0328	14.6048	1.77479	4.97551	0.000255906	0.967763	13.079	15.4259	5.41593	9.21039e-09	0.0895781	3.87425	1.40607	14.1996	21.2492	1.65856	3.25836	21.8964	2.03443	0.739021
-0.1875	4.99086	22.7402	2.72594	0.831092	6.52254	3.30152	13.4048	9.19359	0.786281	1.58452e-05	0.968418	7.86004	0.0450567	5.40867	0.600726	9.89822	7.90928e-08	1.79986	3.43739	5.12928	0.0179632	10.5817	4.96457	6.77862	8.36219	8.08762	13.4989	5.58776	0.0500765	22.5653	14.0936	1.93635	5.30496	0.000117611	1.15041	12.5178	15.5475	5.87417	2.48582e-08	0.141898	3.7675	1.57311	13.608	20.9084	1.53644	3.12869	21.6049	1.78628	0.671258
-0.1865	4.82659	23.7327	3.18656	1.0575	6.66306	3.17919	14.0489	9.2579	0.616637	4.05634e-05	1.159	7.45012	0.0277498	5.57423	0.612025	9.97684	2.43035e-08	1.83691	3.32506	5.17198	0.0321971	10.7509	4.64352	6.37038	7.88103	8.53247	13.1375	5.78465	0.0559217	22.8342	13.8351	2.08945	5.55544	7.43988e-05	1.31597	11.899	15.6101	6.33316	7.9238e-08	0.215964	3.71237	1.71234	13.182	20.659	1.4676	2.95421	21.4012	1.55833	0.588348
-0.1855	4.56833	24.5263	3.62335	1.30076	6.77698	3.09561	14.6392	9.31194	0.475345	9.97699e-05	1.333	7.03633	0.0170547	5.67077	0.644575	10.242	7.17514e-09	1.83388	3.27194	5.23505	0.0554997	10.8624	4.41219	5.97545	7.50245	9.05124	12.6152	6.09327	0.0799813	22.811	13.8375	2.22023	5.74464	9.7717e-05	1.44865	11.2591	15.6227	6.75713	2.47341e-07	0.315801	3.72168	1.81673	12.9306	20.4658	1.44281	2.74175	21.3212	1.35275	0.500011
-0.1845	4.24583	25.0595	4.0118	1.5491	6.85097	3.04281	15.1546	9.3445	0.370133	0.000235772	1.47312	6.65289	0.0113282	5.6938	0.692252	10.6453	2.03526e-09	1.78602	3.27417	5.31647	0.0920257	10.9151	4.31156	5.61361	7.23691	9.6072	11.9843	6.49208	0.126032	22.5082	14.0809	2.31935	5.89937	0.000205741	1.53469	10.6428	15.5998	7.11232	7.42954e-07	0.443683	3.80446	1.88619	12.8376	20.2879	1.44852	2.49959	21.3762	1.1717	0.416081
-0.1835	3.88925	25.2928	4.33044	1.78942	6.8786	3.01298	15.5768	9.34324	0.305542	0.000535321	1.56419	6.33974	0.00953643	5.64266	0.746312	11.1283	5.54672e-10	1.69233	3.32707	5.41317	0.146827	10.9201	4.37987	5.30254	7.08433	10.1593	11.3073	6.94644	0.200398	21.9783	14.522	2.38169	6.04898	0.000473792	1.56475	10.0976	15.558	7.37032	2.14442e-06	0.59891	3.96379	1.92708	12.8666	20.0857	1.46946	2.23703	21.5505	1.01785	0.345432
-0.1825	3.52366	25.2161	4.56351	2.00902	6.85959	2.99864	15.8914	9.29849	0.283797	0.00116779	1.59578	6.13423	0.0113284	5.51959	0.797181	11.6316	1.45238e-10	1.55654	3.42579	5.52178	0.2255	10.902	4.65066	5.05567	7.03322	10.667	10.6489	7.41175	0.311283	21.3049	15.1021	2.40531	6.21803	0.00107149	1.53565	9.66583	15.5131	7.5109	5.94688e-06	0.776744	4.19548	1.95031	12.9696	19.8265	1.49128	1.96401	21.8028	0.894168	0.295289
-0.1815	3.1657	24.854	4.703	2.19713	6.79823	2.99263	16.0883	9.20667	0.305542	0.00244761	1.56417	6.06299	0.0170554	5.32914	0.836426	12.1061	3.65389e-11	1.38692	3.56545	5.63848	0.333528	10.8981	5.14945	4.88044	7.0619	11.0961	10.0679	7.8385	0.467671	20.5877	15.7563	2.3903	6.4197	0.00233608	1.451	9.37855	15.4782	7.52407	1.58452e-05	0.967883	4.48773	1.96844	13.0971	19.4881	1.50278	1.69074	22.0724	0.80324	0.270932
-0.1805	2.82326	24.2663	4.74957	2.34584	6.70191	2.98809	16.1638	9.07268	0.370133	0.00492888	1.47308	6.13553	0.027752	5.07804	0.858509	12.5205	8.83196e-12	1.1953	3.74062	5.75819	0.475345	10.9541	5.88893	4.77726	7.1419	11.4234	9.61092	8.17853	0.677751	19.9248	16.4228	2.33792	6.65181	0.00489604	1.32069	9.24997	15.4635	7.41119	4.05634e-05	1.15877	4.82162	1.99259	13.2076	19.0604	1.49746	1.42739	22.2889	0.746161	0.275694
-0.1795	2.49739	23.5428	4.71215	2.4505	6.58028	2.97882	16.1228	8.91032	0.475347	0.00953635	1.3329	6.34122	0.0450627	4.77517	0.861903	12.8647	2.0511e-12	0.995189	3.94404	5.87375	0.653242	11.1161	6.86309	4.73991	7.24355	11.6409	9.30837	8.3917	0.946964	19.3964	17.0509	2.25044	6.89612	0.00985992	1.15925	9.27588	15.4767	7.18461	9.97699e-05	1.3329	5.17265	2.03004	13.2757	18.5445	1.47429	1.1837	22.3843	0.721484	0.311122
-0.1785	2.18561	22.7922	4.6063	2.50939	6.44519	2.96021	15.9797	8.74079	0.616643	0.0177274	1.15877	6.65042	0.0710829	4.43185	0.849302	13.1485	4.57663e-13	0.799811	4.16509	5.97567	0.866322	11.4209	8.04182	4.75714	7.34275	11.7561	9.17382	8.45154	1.27595	19.0521	17.6063	2.13167	7.12122	0.0190787	0.983586	9.43549	15.5234	6.8659	0.000235772	1.47308	5.513	2.08325	13.2942	17.9527	1.43767	0.968565	22.3056	0.724561	0.377179
-0.1775	1.88532	22.1261	4.45144	2.52333	6.31101	2.9304	15.759	8.58953	0.786296	0.0316618	0.967883	7.01971	0.108072	4.06184	0.826842	13.3944	9.81142e-14	0.620301	4.38849	6.05357	1.10978	11.885	9.36779	4.81544	7.42728	11.7901	9.20645	8.34891	1.65883	18.9053	18.0743	1.98766	7.28816	0.0354706	0.810562	9.69625	15.6067	6.48269	0.000535321	1.56417	5.81442	2.15047	13.2736	17.3063	1.39643	0.789554	22.0252	0.747565	0.472452
-0.1765	1.59605	21.642	4.26777	2.4953	6.19471	2.89134	15.4944	8.48194	0.972852	0.0543319	0.776744	7.40023	0.15802	3.68135	0.802519	13.6271	2.02091e-14	0.464588	4.59412	6.09893	1.37473	12.4967	10.7576	4.90226	7.50116	11.7736	9.39553	8.09285	2.08234	18.9337	18.4603	1.8272	7.35772	0.0633642	0.655003	10.0203	15.7261	6.06472	0.00116779	1.59577	6.05164	2.22748	13.2371	16.6351	1.36223	0.652459	21.5471	0.780288	0.594386
-0.1755	1.32041	21.4093	4.07327	2.43051	6.11484	2.84924	15.2253	8.43886	1.16131	0.0895781	0.59891	7.74727	0.222085	3.30861	0.784148	13.8644	3.99935e-15	0.337056	4.75836	6.10878	1.6487	13.2132	12.1082	5.00891	7.58536	11.7413	9.72529	7.70834	2.52629	19.0876	18.7871	1.66163	7.29774	0.108764	0.528304	10.3712	15.8758	5.63992	0.00244761	1.56417	6.20549	2.30985	13.2136	15.9759	1.34733	0.560924	20.9069	0.81162	0.739593
-0.1745	1.06342	21.4596	3.88155	2.33662	6.0893	2.81416	14.9927	8.47253	1.3343	0.141898	0.443683	8.02883	0.299993	2.96295	0.777397	14.1096	7.60433e-16	0.238937	4.85706	6.08895	1.91676	13.9637	13.3089	5.13241	7.71432	11.7263	10.1786	7.23151	2.96539	19.3018	19.0898	1.50381	7.0892	0.179392	0.437806	10.7181	16.0431	5.23139	0.00492888	1.47308	6.26549	2.39479	13.2313	15.3707	1.36229	0.516233	20.1664	0.831388	0.904236
-0.1735	0.831063	21.7854	3.7008	2.22392	6.13196	2.7985	14.8337	8.58366	1.47415	0.215964	0.315801	8.23119	0.389541	2.66344	0.784366	14.3506	1.38919e-16	0.169186	4.86963	6.05553	2.16308	14.6611	14.2566	5.27571	7.92854	11.7555	10.7383	6.70332	3.37245	19.5093	19.4082	1.36633	6.73019	0.284332	0.38675	11.0391	16.2075	4.85578	0.00953635	1.3329	6.23123	2.48184	13.3123	14.8641	1.4139	0.517308	19.4035	0.832173	1.08444
-0.1725	0.628621	22.3468	3.53397	2.10492	6.24886	2.81462	14.7766	8.76016	1.56557	0.315801	0.215964	8.36018	0.48639	2.42699	0.803082	14.5644	2.4383e-17	0.125549	4.78342	6.03356	2.37251	15.2171	14.8728	5.44599	8.26481	11.8471	11.386	6.16297	3.72219	19.6548	19.7778	1.25955	6.23704	0.433096	0.374613	11.321	16.3418	4.52345	0.0177274	1.15877	6.11225	2.57224	13.469	14.4989	1.50381	0.560944	18.6988	0.810709	1.27655
-0.1715	0.459316	23.0821	3.38004	1.99309	6.43515	2.87205	14.8372	8.97756	1.59832	0.443683	0.141898	8.43811	0.584313	2.26617	0.828058	14.7262	4.11195e-18	0.105527	4.59703	6.05282	2.53205	15.5604	15.1179	5.6515	8.7463	12.0089	12.0999	5.64234	3.9949	19.7047	20.2207	1.1898	5.6429	0.634049	0.39757	11.5584	16.4145	4.23985	0.0316618	0.967899	5.92649	2.66744	13.7036	14.3104	1.62839	0.642322	18.1237	0.76857	1.47719
-0.1705	0.323712	23.9221	3.23597	1.90076	6.67376	2.97474	15.0157	9.20135	1.56914	0.59891	0.0895781	8.49733	0.675989	2.18734	0.851763	14.8193	6.66543e-19	0.107029	4.32167	6.14144	2.63185	15.6505	14.9999	5.89761	9.37502	12.2394	12.8512	5.16254	4.17917	19.6524	20.7385	1.15835	4.99389	0.892296	0.448992	11.7527	16.394	4.00752	0.0543319	0.776785	5.69759	2.76712	14.0092	14.3215	1.77959	0.755736	17.7301	0.712059	1.68291
-0.1695	0.219815	24.8025	3.0989	1.83669	6.93633	3.11919	15.2974	9.39107	1.48263	0.776744	0.0543319	8.5723	0.754276	2.18923	0.866671	14.8442	1.05944e-19	0.128601	3.98011	6.31897	2.6658	15.4858	14.5757	6.18331	10.1285	12.5289	13.6044	4.73282	4.27297	19.5191	21.3083	1.16141	4.34376	1.20736	0.519971	11.9106	16.2529	3.82792	0.0895781	0.59901	5.4518	2.86781	14.3702	14.5378	1.94687	0.895465	17.5454	0.651355	1.88961
-0.1685	0.143701	25.6725	2.96807	1.80399	7.18673	3.29375	15.6546	9.50578	1.35063	0.967883	0.0316618	8.69217	0.813768	2.2627	0.867372	14.8214	3.10249e-20	0.169236	3.60311	6.59045	2.63185	15.1019	13.9432	6.49928	10.9613	12.862	14.318	4.35191	4.28299	19.3485	21.8841	1.19092	3.7476	1.57122	0.599982	12.0455	15.9731	3.7026	0.141898	0.443919	5.21494	2.96248	14.7648	14.9455	2.11939	1.0566	17.5712	0.599138	2.09191
-0.1675	0.0903898	26.4981	2.84611	1.79911	7.38628	3.47949	16.0508	9.51016	1.19043	1.15877	0.0177274	8.87572	0.852267	2.39173	0.852257	14.7885	1.05944e-19	0.227837	3.22425	6.9433	2.53205	14.5623	13.2263	6.82827	11.8122	13.2193	14.9495	4.01114	4.22247	19.1981	22.4037	1.23612	3.2557	1.96743	0.677777	12.177	15.5489	3.63338	0.215964	0.316336	5.0101	3.04144	15.1652	15.5126	2.28798	1.23557	17.7874	0.568945	2.28273
-0.1665	0.0546833	27.2605	2.73925	1.81257	7.49999	3.65258	16.4457	9.38056	1.02222	1.3329	0.00953635	9.12926	0.871784	2.5555	0.824348	14.7919	6.66543e-19	0.302504	2.87414	7.34767	2.37251	13.9435	12.5541	7.14807	12.6134	13.5795	15.4609	3.6985	4.10813	19.1276	22.7995	1.28522	2.90808	2.37186	0.742532	12.3315	14.9898	3.62198	0.315801	0.217132	4.85612	3.09424	15.5387	16.1926	2.4461	1.43023	18.157	0.57348	2.45345
-0.1655	0.0318081	27.9513	2.65653	1.83125	7.50238	3.78788	16.8003	9.10962	0.866323	1.47309	0.00492888	9.44737	0.878714	2.7313	0.791104	14.875	4.11195e-18	0.389864	2.57549	7.76031	2.16308	13.319	12.0393	7.43623	13.3017	13.9208	15.8251	3.40278	3.95703	19.1864	23.0125	1.32703	2.73032	2.75537	0.785134	12.5397	14.3212	3.6694	0.443683	0.144346	4.76688	3.11206	15.8504	16.9314	2.58964	1.63928	18.633	0.623	2.59456
-0.1645	0.0177859	28.5658	2.60797	1.84184	7.38192	3.86305	17.0816	8.70877	0.740809	1.56419	0.00244761	9.81543	0.883017	2.89777	0.763208	15.0671	2.4383e-17	0.484643	2.33981	8.13126	1.91676	12.7468	11.759	7.67524	13.8283	14.2222	16.0294	3.1169	3.78415	19.4029	23.0053	1.35212	2.73102	3.08806	0.799376	12.832	13.583	3.77577	0.59891	0.094507	4.751	3.09001	16.0656	17.6744	2.71585	1.86131	19.164	0.723871	2.69684
-0.1635	0.00955889	29.098	2.60235	1.83462	7.14331	3.86245	17.2653	8.20759	0.659648	1.59581	0.00116779	10.2126	0.896458	3.03771	0.752576	15.3756	1.38919e-16	0.579701	2.16662	8.41181	1.6487	12.2636	11.742	7.85662	14.1654	14.465	16.0779	2.83999	3.6009	19.7767	22.7711	1.35357	2.9011	3.34431	0.782787	13.2314	12.8265	3.94056	0.776744	0.0638682	4.81172	3.02858	16.156	18.3741	2.82185	2.09361	19.6995	0.87734	2.75277
-0.1625	0.00493722	29.5366	2.6449	1.80635	6.80725	3.77996	17.3382	7.65016	0.631603	1.56427	0.000535328	10.6144	0.930208	3.14035	0.769972	15.7833	7.60433e-16	0.666587	2.04506	8.56215	1.37473	11.8848	11.965	7.98263	14.3084	14.6336	15.9902	2.57768	3.41504	20.2769	22.3373	1.32728	3.21492	3.50734	0.736858	13.7455	12.1096	4.16326	0.967884	0.0493892	4.94667	2.93383	16.105	18.9945	2.90369	2.33133	20.1933	1.07866	2.7577
-0.1615	0.00245057	29.8648	2.73569	1.76164	6.40767	3.6201	17.2983	7.08877	0.659653	1.47332	0.000235797	10.9938	0.992321	3.20254	0.822677	16.2521	3.99935e-15	0.736598	1.95744	8.55743	1.10978	11.611	12.3576	8.06493	14.2743	14.7163	15.7985	2.34093	3.23149	20.8455	21.7616	1.27204	3.63323	3.57202	0.666587	14.3591	11.4892	4.4437	1.15877	0.0493892	5.14757	2.81628	15.9138	19.5142	2.95649	2.5673	20.6069	1.31677	2.7106
-0.1605	0.0011688	30.0624	2.86903	1.71226	5.98692	3.39725	17.1546	6.57626	0.740824	1.33343	9.9849e-05	11.323	1.08565	3.22901	0.91267	16.7311	2.02091e-14	0.782109	1.88387	8.39095	0.866324	11.4365	12.817	8.12064	14.0966	14.7069	15.5431	2.14347	3.05368	21.406	21.1222	1.18933	4.10759	3.54507	0.579441	15.0312	11.0144	4.78163	1.3329	0.0638682	5.4002	2.68864	15.6037	19.9255	2.97598	2.79283	20.9128	1.5748	2.61424
-0.1595	0.000535654	30.1101	3.03398	1.67461	5.58952	3.13296	16.9266	6.15847	0.866363	1.15993	4.08107e-05	11.5746	1.2068	3.23173	1.03569	17.1666	9.81142e-14	0.797895	1.80686	8.07443	0.653248	11.3562	13.2262	8.16703	13.8176	14.6041	15.2677	1.99876	2.88482	21.8762	20.5037	1.08308	4.58591	3.44254	0.483965	15.6964	10.7189	5.17497	1.4731	0.094507	5.68496	2.56287	15.2159	20.2313	2.96085	2.99909	21.0973	1.83154	2.47489
-0.1585	0.000235878	29.994	3.21571	1.66595	5.25556	2.85223	16.6436	5.86832	1.02231	0.970331	1.65881e-05	11.7243	1.34635	3.22854	1.18145	17.5121	4.57663e-13	0.782092	1.71493	7.63543	0.475361	11.3701	13.4757	8.21623	13.4819	14.412	15.0147	1.91699	2.72864	22.1808	19.9826	0.959203	5.01846	3.28542	0.388381	16.2729	10.6158	5.61721	1.56421	0.144346	5.97848	2.4474	14.8053	20.4413	2.91523	3.17879	21.1632	2.06398	2.3018
-0.1575	9.98019e-05	29.7095	3.39741	1.70033	5.0147	2.57942	16.3429	5.72265	1.19066	0.781673	8.09129e-06	11.7555	1.49056	3.24131	1.33512	17.7358	2.0511e-12	0.73655	1.60458	7.11269	0.333569	11.4828	13.482	8.27171	13.1293	14.1394	14.8199	1.90305	2.58914	22.263	19.6155	0.824938	5.36345	3.09453	0.299458	16.6756	10.6954	6.09443	1.59587	0.217132	6.25632	2.3451	14.4314	20.5671	2.85029	3.32734	21.13	2.25052	2.10654
-0.1565	4.05728e-05	29.264	3.56227	1.78521	4.88193	2.33484	16.0677	5.72231	1.35116	0.608446	8.09129e-06	11.6633	1.62413	3.29376	1.47977	17.8232	8.83196e-12	0.666473	1.48028	6.55037	0.225601	11.6991	13.2013	8.32722	12.7915	13.7989	14.7082	1.9558	2.46962	22.0919	19.4316	0.688095	5.59159	2.88639	0.221843	16.8318	10.9269	6.58332	1.56441	0.316336	6.49641	2.25281	14.1477	20.6197	2.784	3.44316	21.0327	2.37435	1.90236
-0.1555	1.58478e-05	28.677	3.69528	1.91942	4.85577	2.13264	15.8621	5.85508	1.48379	0.461412	1.65881e-05	11.4577	1.7334	3.40905	1.59957	17.7767	3.65389e-11	0.579441	1.35287	5.99212	0.147065	12.0187	12.6357	8.36851	12.4907	13.4061	14.6899	2.06898	2.37137	21.6643	19.4318	0.556194	5.68875	2.6709	0.157901	16.6962	11.2631	7.05122	1.47362	0.443919	6.68255	2.16234	13.9926	20.6079	2.739	3.52696	20.9163	2.42624	1.70358
-0.1545	5.94759e-06	27.978	3.78486	2.09292	4.91927	1.98026	15.7657	6.10068	1.57155	0.347465	4.08107e-05	11.1643	1.80933	3.60733	1.68285	17.6111	1.45238e-10	0.48408	1.23674	5.47579	0.0925671	12.4302	11.831	8.37706	12.2401	12.9786	14.7583	2.23321	2.29252	21.0031	19.5936	0.435702	5.65676	2.45154	0.107982	16.2612	11.6488	7.45886	1.33407	0.59901	6.80688	2.06296	13.9834	20.5396	2.73878	3.58035	20.8288	2.40607	1.52479
-0.1535	2.1446e-06	27.2032	3.82428	2.28821	5.04351	1.87929	15.8065	6.43633	1.60315	0.270302	9.9849e-05	10.8202	1.84934	3.90326	1.72457	17.3476	5.54672e-10	0.38869	1.14667	5.0294	0.0566835	12.9092	10.8678	8.33474	12.0464	12.5355	14.8905	2.4385	2.22797	20.1519	19.8787	0.331524	5.512	2.22737	0.0709492	15.5603	12.029	7.76566	1.16121	0.776785	6.87054	1.9445	14.1161	20.4239	2.80313	3.60442	20.8121	2.32263	1.37979
-0.1525	7.42991e-07	26.3914	3.81297	2.48295	5.1929	1.82714	15.9941	6.84184	1.57489	0.231495	0.000235797	10.4676	1.85766	4.30377	1.72733	17.0083	2.03526e-09	0.300158	1.09508	4.66889	0.034686	13.4179	9.84768	8.22822	11.9117	12.0963	15.0508	2.67642	2.1705	19.1682	20.243	0.246828	5.28253	1.9961	0.0447891	14.6633	12.3572	7.93667	0.972812	0.967899	6.88208	1.80035	14.3697	20.274	2.94382	3.59903	20.8945	2.19169	1.28026
-0.1515	2.47316e-07	25.5806	3.7577	2.65337	5.33099	1.819	16.3151	7.30291	1.49138	0.231523	0.000535328	10.145	1.84407	4.80609	1.70076	16.6121	7.17514e-09	0.223336	1.09017	4.39758	0.022994	13.9099	8.87694	8.05202	11.8347	11.6802	15.1966	2.94116	2.11298	18.1171	20.644	0.18323	5.00416	1.75688	0.0271661	13.6643	12.6004	7.94959	0.786281	1.15877	6.85392	1.62946	14.7131	20.1082	3.16166	3.56316	21.0846	2.03292	1.23415
-0.1505	7.90953e-08	24.8048	3.67321	2.77752	5.42596	1.84935	16.7333	7.81235	1.3649	0.270412	0.00116779	9.87865	1.8214	5.39652	1.65938	16.1733	2.43035e-08	0.160957	1.13521	4.20763	0.0194142	14.3353	8.05082	7.8098	11.8116	11.3043	15.2869	3.2292	2.05117	17.066	21.0457	0.141258	4.71618	1.51206	0.0158313	12.665	12.7414	7.8002	0.616637	1.3329	6.79791	1.43695	15.1127	19.9506	3.44545	3.49627	21.3705	1.86639	1.24435
-0.1495	2.43041e-08	24.093	3.58182	2.83818	5.4547	1.91283	17.1933	8.36922	1.21343	0.347741	0.00244761	9.67794	1.80254	6.05023	1.61931	15.7027	7.90928e-08	0.113994	1.22903	4.08294	0.023248	14.6484	7.44139	7.51391	11.8351	10.9826	15.2899	3.53783	1.98618	16.0801	21.4206	0.120935	4.45732	1.26743	0.00886477	11.7575	12.7778	7.50493	0.475345	1.47308	6.72129	1.23328	15.5382	19.8278	3.77296	3.40013	21.7226	1.70963	1.30775
-0.1485	7.17525e-09	23.4687	3.51182	2.82488	5.40517	2.00434	17.6302	8.97615	1.05804	0.462052	0.00492888	9.53413	1.79783	6.73225	1.59478	15.2108	2.47305e-07	0.0823273	1.3672	4.00307	0.0353336	14.8136	7.09006	7.18345	11.8934	10.7244	15.1889	3.86309	1.92558	15.2195	21.7479	0.122315	4.26249	1.03121	0.00477115	11.0097	12.7182	7.10003	0.370133	1.56417	6.62456	1.03238	15.9655	19.7653	4.11383	3.28031	22.0999	1.57591	1.41523
-0.1475	2.03528e-09	22.9505	3.49416	2.73492	5.27705	2.11859	17.9813	9.63582	0.919833	0.609866	0.00953635	9.42438	1.81335	7.40017	1.59518	14.7114	7.42945e-07	0.0655062	1.5436	3.94754	0.058053	14.8098	7.0059	6.84154	11.97	10.5329	14.9846	4.19818	1.88271	14.536	22.0124	0.145823	4.16021	0.812215	0.00247236	10.4565	12.5778	6.63724	0.305542	1.59578	6.50182	0.84934	16.3766	19.7815	4.43366	3.14672	22.4583	1.47412	1.55268
-0.1465	5.54677e-10	22.5528	3.55791	2.57351	5.08084	2.24951	18.1986	10.3471	0.817345	0.784697	0.0177274	9.31899	1.8507	8.00818	1.62345	14.2238	2.14441e-06	0.0634637	1.75171	3.89973	0.0952802	14.6334	7.16917	6.51218	12.0448	10.4055	14.6931	4.5329	1.87403	14.0703	22.2028	0.192304	4.17084	0.618023	0.00124409	10.0974	12.3738	6.17696	0.283797	1.56419	6.34369	0.698262	16.7576	19.8828	4.69872	3.01283	22.7579	1.40984	1.70299
-0.1455	1.4524e-10	22.2872	3.72508	2.3529	4.83596	2.38985	18.2591	11.1017	0.764462	0.976527	0.0316618	9.1901	1.90784	8.51227	1.67603	13.7737	5.94688e-06	0.0770362	1.98538	3.84971	0.152207	14.2978	7.53869	6.21715	12.0956	10.335	14.3417	4.85454	1.91504	13.8494	22.313	0.262782	4.30526	0.453641	0.000633779	9.9013	12.1226	5.78002	0.305542	1.47313	6.14181	0.590616	17.0969	20.0605	4.88063	2.89364	22.9686	1.3871	1.84862
-0.1445	3.6543e-11	22.1622	4.00584	2.09089	4.56805	2.53136	18.1688	11.8818	0.769137	1.17215	0.0543319	9.01945	1.98076	8.87574	1.74438	13.3897	1.58452e-05	0.108207	2.23883	3.79569	0.234959	13.8325	8.06112	5.97329	12.102	10.3113	13.9614	5.14992	2.01569	13.8839	22.3443	0.357988	4.56372	0.320932	0.000385547	9.81585	11.8391	5.49927	0.370133	1.33301	5.8934	0.534269	17.3842	20.2897	4.9603	2.80305	23.072	1.40991	1.97433
-0.1435	8.8522e-12	22.182	4.3953	1.80878	4.30584	2.66548	17.9625	12.6592	0.832878	1.35663	0.0895781	8.80354	2.06532	9.07413	1.8174	13.0996	4.05634e-05	0.160015	2.50592	3.74389	0.349951	13.2794	8.68004	5.79028	12.0486	10.3238	13.5819	5.40769	2.17655	14.1668	22.308	0.477787	4.93489	0.218835	0.000385547	9.78001	11.5367	5.3722	0.475345	1.15904	5.60455	0.532989	17.6111	20.5318	4.93057	2.75115	23.0611	1.48275	2.06921
-0.1425	2.14922e-12	22.3448	4.87271	1.52915	4.0778	2.78467	17.6959	13.3959	0.95094	1.51568	0.141898	8.5552	2.15855	9.09847	1.88427	12.9233	9.97699e-05	0.23611	2.77913	3.70689	0.50296	12.6878	9.34308	5.66944	11.9279	10.3632	13.2267	5.62017	2.38671	14.6725	22.2281	0.620671	5.39529	0.144137	0.000633779	9.73637	11.2292	5.4155	0.616637	0.968518	5.29119	0.586225	17.7722	20.7407	4.79724	2.74221	22.9375	1.60985	2.12782
-0.1415	9.15326e-13	22.6402	5.40354	1.27357	3.90883	2.88371	17.4343	14.0471	1.1132	1.63878	0.215964	8.30161	2.25909	8.95615	1.93675	12.8682	0.000235772	0.339982	3.04861	3.70069	0.69803	12.109	10.0062	5.60368	11.7418	10.4228	12.9117	5.78384	2.62421	15.3592	22.1406	0.783442	5.9096	0.0924974	0.00124409	9.64151	10.9322	5.62217	0.786281	0.778148	4.97741	0.688968	17.8668	20.8701	4.57806	2.77365	22.7093	1.79325	2.15003
-0.1405	2.14922e-12	23.0459	5.94399	1.06068	3.81736	2.96075	17.2397	14.5662	1.30566	1.72198	0.315801	8.07963	2.36677	8.66908	1.97061	12.9255	0.000535321	0.473939	3.30187	3.74101	0.936372	11.5893	10.6353	5.57889	11.5005	10.4984	12.6467	5.89843	2.85906	16.1712	22.0896	0.961195	6.43265	0.0594605	0.00247236	9.47228	10.6634	5.96181	0.972812	0.601893	4.69178	0.831728	17.8998	20.8822	4.29983	2.83635	22.3902	2.03036	2.13976
-0.1395	8.85217e-12	23.5268	6.44734	0.904703	3.81319	3.01761	17.1589	14.9101	1.51256	1.76995	0.443683	7.92979	2.48141	8.26955	1.9859	13.0706	0.00116779	0.638036	3.52448	3.83922	1.21551	11.1641	11.2049	5.57672	11.2207	10.588	12.4375	5.96498	3.0584	17.0445	22.1218	1.1476	6.91323	0.04128	0.00477115	9.22749	10.442	6.38403	1.16121	0.44978	4.46251	1.00079	17.8803	20.7556	3.99397	2.91586	21.9992	2.31206	2.10313
-0.1385	3.65429e-11	24.0345	6.87069	0.814357	3.89644	3.05903	17.2155	15.0467	1.71876	1.79636	0.59891	7.89018	2.60148	7.79475	1.98625	13.2662	0.00244761	0.829164	3.70184	3.99881	1.5289	10.8524	11.6968	5.5783	10.9215	10.6899	12.2888	5.98384	3.19278	17.9123	22.2778	1.33542	7.29988	0.0354886	0.00886477	8.9252	10.2867	6.82491	1.33407	0.327785	4.31281	1.17906	17.8205	20.4898	3.69131	2.99455	21.5627	2.62202	2.04651
-0.1375	1.45239e-10	24.5117	7.18086	0.792316	4.05763	3.09108	17.4075	14.9599	1.91218	1.82226	0.776744	7.99147	2.72289	7.28111	1.9775	13.4688	0.00492888	1.04059	3.82176	4.21292	1.86617	10.6545	12.097	5.56818	10.621	10.8018	12.206	5.9535	3.24205	18.7113	22.5853	1.51721	7.54769	0.041216	0.0158313	8.59679	10.2124	7.21561	1.47362	0.23862	4.25714	1.34761	17.7332	20.1064	3.41706	3.05407	21.1147	2.93794	1.97503
-0.1365	5.54672e-10	24.8972	7.35839	0.835049	4.27898	3.11902	17.7091	14.6535	2.08562	1.87275	0.967883	8.25361	2.83861	6.75975	1.96629	13.6359	0.00953635	1.26214	3.87735	4.46375	2.2139	10.5527	12.3951	5.53765	10.3338	10.9195	12.1953	5.87086	3.19971	19.3875	23.0534	1.68609	7.62493	0.0592809	0.0271661	8.27978	10.2275	7.49218	1.56441	0.183097	4.29922	1.4881	17.6299	19.6454	3.18708	3.07789	20.6958	3.23455	1.89191
-0.1355	2.03526e-09	25.135	7.39905	0.933108	4.53661	3.14539	18.0784	14.1516	2.23769	1.97217	1.15877	8.68461	2.93913	6.25379	1.95887	13.7322	0.0177274	1.4812	3.8694	4.72393	2.55692	10.5154	12.5831	5.48654	10.0698	11.0361	12.2617	5.73304	3.07454	19.8995	23.67	1.8365	7.51822	0.0920678	0.0447891	8.01107	10.3323	7.60477	1.59587	0.161638	4.43172	1.58556	17.5195	19.1578	3.00606	3.05343	20.3485	3.48781	1.79869
-0.1345	7.17514e-09	25.1828	7.31266	1.07193	4.80335	3.16886	18.466	13.4953	2.37247	2.13907	1.3329	9.28091	3.01372	5.77775	1.96053	13.7348	0.0316618	1.68433	3.80761	4.96004	2.87955	10.5042	12.6572	5.42316	9.83484	11.142	12.4057	5.5401	2.88926	20.2214	24.4038	1.96508	7.23485	0.143166	0.0709492	7.82209	10.518	7.52474	1.56421	0.175574	4.63759	1.63115	17.4073	18.6959	2.86806	2.97373	20.1099	3.67913	1.69611
-0.1335	2.43035e-08	25.0193	7.11984	1.23327	5.05196	3.18431	18.8239	12.7373	2.49808	2.38167	1.47308	10.0289	3.05238	5.3387	1.97542	13.6347	0.0543319	1.85928	3.71011	5.13739	3.16686	10.4823	12.6188	5.3622	9.63226	11.2253	12.6195	5.2976	2.6764	20.3429	25.2069	2.07146	6.80208	0.216735	0.107982	7.73631	10.7686	7.24842	1.4731	0.227898	4.89261	1.62421	17.2949	18.3037	2.75909	2.83832	20.003	3.7986	1.58526
-0.1325	7.90928e-08	24.6489	6.8472	1.39739	5.25842	3.18418	19.1136	11.9343	2.62448	2.69499	1.56417	10.9065	3.04768	4.93852	2.0067	13.4373	0.0895781	1.99703	3.60142	5.22545	3.40542	10.421	12.4777	5.32112	9.46482	11.2728	12.8848	5.018	2.47243	20.2685	26.0214	2.15906	6.26328	0.316572	0.1579	7.76859	11.064	6.79675	1.3329	0.323285	5.16891	1.57298	17.1795	18.0088	2.66111	2.6533	20.0294	3.84617	1.46864
-0.1315	2.47305e-07	24.1017	6.52232	1.54568	5.4051	3.16068	19.3098	11.1401	2.76103	3.06027	1.59577	11.8847	2.99632	4.57649	2.05663	13.1601	0.141898	2.09337	3.50915	5.20277	3.58389	10.3056	12.2534	5.31594	9.33569	11.2718	13.1724	4.72014	2.31132	20.0159	26.7845	2.23563	5.67179	0.444951	0.221842	7.92567	11.3837	6.21116	1.15877	0.467276	5.4388	1.49383	17.0546	17.8199	2.55648	2.43053	20.1662	3.83076	1.35067
-0.1305	7.42945e-07	23.4292	6.16931	1.66352	5.48351	3.10829	19.4017	10.4008	2.91444	3.44672	1.56417	12.9275	2.89966	4.25179	2.12637	12.8306	0.215964	2.14965	3.46013	5.06054	3.69327	10.1359	11.9761	5.35718	9.24842	11.2123	13.4457	4.42684	2.21884	19.6147	27.4345	2.3133	5.08362	0.601398	0.299455	8.20661	11.7104	5.5465	0.967884	0.664676	5.67865	1.40898	16.9104	17.7277	2.43188	2.18619	20.3684	3.76738	1.23748
-0.1295	2.14442e-06	22.6965	5.80596	1.7427	5.49606	3.02565	19.392	9.75207	3.08734	3.81571	1.47308	13.9921	2.76346	3.96524	2.21534	12.4839	0.315801	2.17263	3.4768	4.80418	3.72735	9.92512	11.685	5.44704	9.20575	11.0897	13.6665	4.1611	2.2087	19.104	27.9162	2.40778	4.54997	0.781689	0.388372	8.60265	12.0328	4.86269	0.776744	0.917394	5.87225	1.3432	16.7354	17.7108	2.28098	1.93863	20.5772	3.67327	1.13605
-0.1285	5.94688e-06	21.9726	5.44295	1.78262	5.45665	2.91643	19.2932	9.21986	3.27761	4.12631	1.3329	15.029	2.5965	3.72049	2.3204	12.1599	0.443683	2.17341	3.5744	4.45293	3.68335	9.69589	11.4242	5.57846	9.20809	10.9073	13.8027	3.94201	2.28109	18.5308	28.1858	2.53658	4.11062	0.977425	0.483941	9.0965	12.3461	4.21655	0.59891	1.22213	6.01296	1.32008	16.5198	17.7436	2.10534	1.70603	20.7326	3.56405	1.05283
-0.1275	1.58452e-05	21.3208	5.08503	1.79006	5.38932	2.78894	19.1246	8.82187	3.47843	4.34144	1.15877	15.9838	2.40887	3.52442	2.43511	11.9002	0.59891	2.16561	3.75917	4.03737	3.5628	9.4752	11.2368	5.73623	9.25229	10.6781	13.8351	3.78147	2.42366	17.9466	28.2158	2.71633	3.78915	1.1765	0.579383	9.66165	12.6501	3.65535	0.443683	1.5685	6.10434	1.35862	16.2598	17.804	1.91371	1.504	20.7865	3.45081	0.992297
-0.1265	4.05635e-05	20.792	4.73378	1.77712	5.32529	2.65456	18.9088	8.57007	3.67889	4.43341	0.967883	16.8007	2.21011	3.38681	2.54954	11.7443	0.776744	2.1632	4.02759	3.59556	3.37241	9.28962	11.1579	5.89994	9.33164	10.4251	13.7614	3.68265	2.61464	17.4028	27.9986	2.95941	3.59045	1.36456	0.666449	10.2624	12.9463	3.21278	0.315801	1.93819	6.15892	1.4705	15.9618	17.8793	1.71988	1.34364	20.7142	3.3387	0.955816
-0.1255	9.97702e-05	20.4201	4.3909	1.75791	5.29836	2.52571	18.6691	8.47193	3.86516	4.38788	0.776744	17.4294	2.00781	3.31933	2.65103	11.7241	0.967883	2.17824	4.36641	3.16835	3.12467	9.1613	11.2082	6.04837	9.43715	10.1798	13.5953	3.64054	2.8274	16.9454	27.5497	3.2706	3.5011	1.52741	0.73654	10.8553	13.2353	2.90749	0.215964	2.30581	6.19523	1.65875	15.6452	17.968	1.53975	1.23045	20.5198	3.22699	0.941269
-0.1245	0.000235773	20.2221	4.06083	1.74473	5.3397	2.41374	18.4276	8.53	4.02209	4.20555	0.59891	17.8325	1.80703	3.33396	2.72609	11.8588	1.15877	2.21898	4.75339	2.79449	2.8376	9.10495	11.3904	6.16411	9.56012	9.97916	13.3615	3.64421	3.0354	16.609	26.9075	3.64442	3.49277	1.65375	0.782085	11.3923	13.514	2.74397	0.141898	2.64142	6.23371	1.91753	15.343	18.0786	1.38828	1.16408	20.2354	3.11056	0.943482
-0.1235	0.000535325	20.2003	3.7521	1.74467	5.47281	2.32735	18.2033	8.73993	4.13525	3.90148	0.443683	17.993	1.61039	3.44092	2.76307	12.1495	1.3329	2.28845	5.15871	2.50632	2.53362	9.12563	11.6879	6.23776	9.69491	9.86061	13.0869	3.68017	3.21676	16.4118	26.1308	4.06392	3.5281	1.73767	0.797885	11.825	13.776	2.71471	0.0895781	2.91481	6.29232	2.23333	15.0986	18.2255	1.27673	1.13921	19.9149	2.98212	0.955467
-0.1225	0.0011678	20.3463	3.47662	1.75769	5.70969	2.2717	18.0107	9.08776	4.19306	3.50213	0.315801	17.9193	1.41894	3.64628	2.75524	12.577	1.47308	2.38389	5.54727	2.32632	2.23735	9.21744	12.0684	6.27043	9.84107	9.85686	12.7919	3.73574	3.35749	16.3535	25.2931	4.50126	3.56825	1.78013	0.782085	12.1098	14.0135	2.80308	0.0543319	3.10052	6.38297	2.58703	14.9595	18.4236	1.2109	1.14712	19.623	2.8347	0.970098
-0.1215	0.00244766	20.6443	3.24739	1.77659	6.04908	2.24818	17.8582	9.54775	4.18867	3.04104	0.215964	17.6449	1.23321	3.9497	2.70336	13.102	1.56417	2.49706	5.88202	2.26502	1.97258	9.36297	12.4883	6.27433	10.0037	9.99038	12.4838	3.80145	3.45299	16.4161	24.4747	4.92032	3.58076	1.78888	0.73654	12.2133	14.2207	2.98606	0.0316618	3.18268	6.50934	2.95652	14.969	18.6839	1.19033	1.17771	19.4238	2.66408	0.981773
-0.1205	0.00492903	21.0747	3.07521	1.78888	6.47669	2.25472	17.7475	10.0821	4.121	2.55386	0.141898	17.2237	1.05419	4.3425	2.61694	13.6704	1.59577	2.61533	6.12813	2.32035	1.75903	9.53409	12.9002	6.27085	10.1917	10.2694	12.1549	3.87188	3.50734	16.5683	23.7543	5.28095	3.54594	1.77658	0.666449	12.1161	14.3973	3.23648	0.0177274	3.15843	6.66665	3.31946	15.1577	19.0099	1.20864	1.22143	19.3702	2.47054	0.987538
-0.1195	0.00953685	21.6147	2.96546	1.78014	6.96761	2.28637	17.6728	10.6429	3.99458	2.07371	0.0895781	16.7203	0.883938	4.8066	2.51373	14.2212	1.56417	2.72344	6.25759	2.4783	1.60935	9.69429	13.259	6.28673	10.4142	10.6857	11.7863	3.94493	3.5309	16.7733	23.2006	5.54422	3.46045	1.75768	0.579383	11.8164	14.5498	3.52499	0.00953635	3.03897	6.84325	3.6556	15.5366	19.3965	1.25474	1.27082	19.497	2.25996	0.987375
-0.1185	0.0177289	22.2394	2.91593	1.73767	7.49005	2.33594	17.6219	11.1769	3.81824	1.62763	0.0543319	16.1987	0.725647	5.31465	2.4172	14.6972	1.47308	2.8056	6.25344	2.71495	1.52709	9.80274	13.5273	6.34868	10.6755	11.215	11.3551	4.01983	3.53659	16.996	22.8665	5.67786	3.33719	1.74464	0.483941	11.3315	14.691	3.82184	0.00492888	2.84781	7.02334	3.94841	16.0947	19.83	1.3147	1.32142	19.8182	2.04391	0.983568
-0.1175	0.0316661	22.9218	2.91635	1.65375	8.00979	2.39482	17.5778	11.6308	3.60285	1.23448	0.0316618	15.7117	0.583355	5.83172	2.35245	15.0554	1.3329	2.84752	6.11271	2.99957	1.50607	9.8199	13.6786	6.47755	10.9711	11.8203	10.8445	4.09477	3.5359	17.2095	22.786	5.66089	3.20159	1.74465	0.388372	10.697	14.8356	4.09893	0.00244761	2.61658	7.19028	4.18568	16.7987	20.2904	1.37379	1.37205	20.3274	1.83872	0.979405
-0.1165	0.0543438	23.6341	2.94981	1.52741	8.49473	2.4538	17.5214	11.9583	3.35906	0.904468	0.0177274	15.2934	0.461402	6.31877	2.34139	15.2753	1.15877	2.83822	5.84733	3.29843	1.53135	9.7137	13.699	6.68315	11.2855	12.4561	10.2518	4.16507	3.53543	17.3991	22.9721	5.48676	3.08514	1.75773	0.299455	9.96428	14.9961	4.33222	0.00116779	2.37919	7.32949	4.35943	17.5976	20.7532	1.41845	1.42449	21.0013	1.66368	0.977663
-0.1155	0.0896098	24.3486	2.99559	1.36456	8.91883	2.50414	17.4351	12.1243	3.09561	0.63992	0.00953635	14.958	0.36392	6.73751	2.39819	15.3625	0.967883	2.77131	5.48257	3.57912	1.58169	9.46537	13.587	6.96057	11.5931	13.0755	9.59354	4.2226	3.53497	17.5614	23.4177	5.16442	3.0178	1.77672	0.221842	9.196	15.1777	4.50442	0.000535321	2.1657	7.4305	4.46503	18.429	21.193	1.43797	1.48294	21.8043	1.53848	0.979422
-0.1145	0.141979	25.0401	3.03296	1.17649	9.2651	2.53864	17.3053	12.1091	2.81881	0.437043	0.00492888	14.7019	0.294525	7.05619	2.52601	15.3467	0.776744	2.64559	5.05332	3.81466	1.63324	9.07347	13.3521	7.28922	11.8631	13.6355	8.90454	4.25667	3.52737	17.7016	24.0959	4.71708	3.02128	1.78922	0.1579	8.45942	15.3762	4.60717	0.000235772	1.99717	7.4876	4.50018	19.226	21.5861	1.42558	1.55319	22.6932	1.48017	0.983613
-0.1135	0.216163	25.6863	3.04496	0.977419	9.52723	2.55259	17.1246	11.9092	2.53318	0.288024	0.00244761	14.5102	0.256224	7.25521	2.71589	15.2743	0.59891	2.46515	4.59886	3.98686	1.66352	8.55545	13.0135	7.63466	12.0665	14.1023	8.23266	4.25627	3.50042	17.8288	24.9617	4.17911	3.10456	1.78091	0.107982	7.81926	15.5794	4.64242	9.97699e-05	1.88259	7.49918	4.4641	19.9245	21.913	1.37911	1.6416	23.6209	1.50018	0.987483
-0.1125	0.316272	26.2683	3.02149	0.781673	9.70959	2.54437	16.893	11.5369	2.24291	0.183097	0.00116779	14.3637	0.25149	7.33129	2.94803	15.1974	0.443683	2.2388	4.15726	4.08823	1.65513	7.94616	12.5974	7.95367	12.1836	14.4539	7.62966	4.2128	3.44012	17.9511	25.9537	3.59149	3.26281	1.73939	0.0709492	7.33047	15.771	4.62199	4.05634e-05	1.81841	7.46595	4.35708	20.4703	22.1609	1.30105	1.75399	24.539	1.60188	0.987782
-0.1115	0.444754	26.7687	2.96122	0.601357	9.82558	2.5155	16.6171	11.0182	1.95344	0.112234	0.000535321	14.2451	0.282335	7.29909	3.1952	15.1613	0.315801	1.97906	3.76033	4.12204	1.59832	7.29375	12.1343	8.20152	12.2103	14.6806	7.14107	4.12252	3.33456	18.0732	26.997	2.99674	3.47951	1.6574	0.0447891	7.03255	15.9373	4.56541	1.58452e-05	1.7906	7.38871	4.18079	20.8246	22.324	1.19822	1.89421	25.4002	1.77899	0.982299
-0.1105	0.601245	27.1698	2.87192	0.444851	9.89426	2.46995	16.3093	10.3901	1.67255	0.0663159	0.000235772	14.1415	0.350236	7.18943	3.42774	15.1925	0.215964	1.70069	3.43031	4.10039	1.49199	6.65391	11.6564	8.34035	12.1596	14.783	6.79744	3.98775	3.17753	18.1954	28.0075	2.4342	3.73115	1.53489	0.0271659	6.94615	16.0725	4.49604	5.94688e-06	1.77862	7.26621	3.93889	20.9693	22.404	1.08099	2.0627	26.1599	2.01549	0.971185
-0.1095	0.781639	27.4517	2.7692	0.316336	9.93604	2.41304	15.9856	9.69648	1.4105	0.0377585	9.97699e-05	14.044	0.455835	7.04437	3.61888	15.2924	0.141898	1.41906	3.17851	4.04091	1.34298	6.08348	11.1934	8.34701	12.0596	14.769	6.60901	3.8166	2.97094	18.3147	28.8986	1.93639	3.99291	1.37926	0.0158309	7.07252	16.1826	4.43639	2.14441e-06	1.7604	7.09399	3.63789	20.9097	22.4081	0.962229	2.25529	26.7785	2.28701	0.957624
-0.1085	0.977741	27.5923	2.67376	0.2162	9.96807	2.35005	15.6636	8.98333	1.17924	0.0207103	4.05634e-05	13.9454	0.598437	6.90962	3.74951	15.4349	0.0895781	1.14852	3.006	3.96273	1.16394	5.6347	10.7694	8.21851	11.946	14.65	6.56509	3.62101	2.72568	18.4263	29.5888	1.52676	4.24379	1.20429	0.0088637	7.39561	16.2851	4.40355	7.42945e-07	1.71701	6.8646	3.28781	20.6747	22.3463	0.856045	2.46252	27.2239	2.56385	0.947587
-0.1075	1.17784	27.5691	2.60763	0.141998	10.0005	2.28509	15.3599	8.29371	0.990938	0.0109399	1.58452e-05	13.8364	0.775441	6.82603	3.81113	15.5715	0.0543319	0.900959	2.9058	3.88302	0.970437	5.35079	10.4001	7.97379	11.8529	14.4386	6.63802	3.41393	2.46052	18.5261	30.0111	1.21891	4.46981	1.02798	0.00476818	7.88599	16.4049	4.40584	2.47305e-07	1.63624	6.56938	2.90221	20.3133	22.2292	0.776334	2.67007	27.4754	2.81522	0.948762
-0.1065	1.36835	27.3638	2.58997	0.0896187	10.0342	2.22037	15.0878	7.66261	0.856172	0.00556397	5.94688e-06	13.7027	0.981891	6.8216	3.80667	15.641	0.0316618	0.684925	2.86567	3.8149	0.777969	5.26298	10.0908	7.65114	11.804	14.1468	6.79061	3.20638	2.19961	18.6109	30.121	1.01697	4.66473	0.870114	0.00246444	8.50559	16.5676	4.4415	7.90928e-08	1.51429	6.2014	2.49751	19.8867	22.0653	0.735345	2.86036	27.525	3.01393	0.968932
-0.1055	1.5364	26.9668	2.63327	0.0543477	10.0615	2.15617	14.8556	7.11272	0.782181	0.00272394	2.14441e-06	13.5245	1.21035	6.9059	3.7488	15.5823	0.0177274	0.505289	2.87075	3.76721	0.599502	5.38857	9.83736	7.30167	11.8074	13.7861	6.98532	3.00518	1.96881	18.6795	29.9031	0.916687	4.82841	0.750196	0.0012238	9.21214	16.792	4.49976	2.43035e-08	1.3556	5.75901	2.09157	19.4579	21.8597	0.742304	3.01528	27.3792	3.14088	1.01432
-0.1045	1.67283	26.3822	2.74077	0.0316678	10.0676	2.09117	14.6653	6.65228	0.771484	0.0012834	7.42945e-07	13.2786	1.45115	7.06775	3.65637	15.348	0.00953635	0.36355	2.90539	3.74578	0.444025	5.72964	9.62894	6.9801	11.8547	13.3688	7.19292	2.81218	1.79177	18.7322	29.3739	0.906691	4.96373	0.685864	0.000583894	9.96265	17.0845	4.56401	7.17514e-09	1.17085	5.24873	1.7019	19.0798	21.6152	0.802251	3.11949	27.0571	3.18818	1.0883
-0.1035	1.77493	25.6304	2.9057	0.0177295	10.035	2.02323	14.5123	6.2755	0.820976	0.000581831	2.47305e-07	12.9426	1.6931	7.27679	3.54967	14.9145	0.00492888	0.2586	2.95396	3.75547	0.316138	6.27204	9.4523	6.73475	11.9262	12.9089	7.39862	2.62497	1.68636	18.7713	28.5811	0.969895	5.07328	0.691926	0.00026766	10.7157	17.4358	4.61647	2.03526e-09	0.974215	4.68698	1.34372	18.786	21.333	0.915225	3.16372	26.5867	3.16041	1.19084
-0.1025	1.84797	24.7479	3.11268	0.0095371	9.94713	1.94997	14.3872	5.9658	0.921628	0.000253762	7.90928e-08	12.5003	1.92442	7.48854	3.44574	14.2879	0.00244761	0.187761	3.00098	3.80168	0.216541	6.98463	9.29684	6.59887	11.9985	12.4228	7.60431	2.43899	1.662	18.8008	27.5968	1.08486	5.15713	0.779627	0.000117886	11.4328	17.8219	4.64308	5.54672e-10	0.780262	4.0998	1.02852	18.585	21.016	1.07597	3.14704	25.9998	3.07347	1.31875
-0.1015	1.90501	23.7841	3.34083	0.00492912	9.79221	1.86936	14.278	5.70118	1.05887	0.00010646	2.43035e-08	11.9478	2.13373	7.65195	3.35459	13.5035	0.00116779	0.147819	3.03103	3.89056	0.143083	7.81969	9.15836	6.58494	12.0542	11.9285	7.82656	2.25029	1.71832	18.8269	26.509	1.22737	5.21207	0.955816	4.98849e-05	12.0797	18.2085	4.63758	1.45238e-10	0.601481	3.52072	0.763319	18.4612	20.6703	1.27426	3.07755	25.3267	2.95128	1.46651
-0.1005	1.9645	22.796	3.56799	0.00244769	9.56517	1.77994	14.1739	5.46031	1.21373	4.29551e-05	7.17514e-09	11.2968	2.31094	7.71808	3.27743	12.6197	0.000535321	0.135842	3.02921	4.02752	0.0920339	8.71525	9.04055	6.68328	12.0897	11.4438	8.09091	2.05821	1.84525	18.8571	25.408	1.3724	5.2326	1.2218	2.02817e-05	12.6271	18.5576	4.60352	3.65389e-11	0.446766	2.98716	0.55071	18.3819	20.3066	1.49595	2.97117	24.5922	2.82107	1.62757
-0.0995	2.04613	21.8405	3.77485	0.00116781	9.26848	1.68098	14.0674	5.22781	1.36484	1.66672e-05	2.03526e-09	10.5776	2.44794	7.64835	3.20705	11.7077	0.000235772	0.149632	2.98222	4.21446	0.0592689	9.6	8.95342	6.86492	12.1185	10.9839	8.42418	1.86734	2.02445	18.8983	24.3752	1.49658	5.21294	1.57192	7.9226e-06	13.0526	18.8349	4.55385	8.83196e-12	0.321006	2.53611	0.389762	18.3075	19.9401	1.72456	2.84863	23.8144	2.70809	1.79563
-0.0985	2.1657	20.9675	3.94794	0.000535328	8.91151	1.57271	13.9566	4.99731	1.49092	6.21849e-06	5.54672e-10	9.83711	2.53903	7.42097	3.13047	10.8406	9.97699e-05	0.187749	2.8802	4.4468	0.0412148	10.4009	8.9092	7.0881	12.1709	10.5593	8.84671	1.68811	2.23172	18.9545	23.4713	1.58079	5.14922	1.99231	2.97344e-06	13.3417	19.0157	4.5079	2.0511e-12	0.225616	2.19991	0.277437	18.2039	19.5887	1.94335	2.73128	23.0062	2.63107	1.96574
-0.0975	2.33023	20.2132	4.08086	0.000235774	8.50893	1.45669	13.8444	4.77176	1.57375	2.23068e-06	1.45238e-10	9.13524	2.5812	7.03444	3.03289	10.0825	4.05634e-05	0.249169	2.71865	4.71168	0.0354956	11.0526	8.91696	7.30704	12.288	10.1738	9.36655	1.5361	2.44007	19.0242	22.7304	1.61275	5.04111	2.46029	1.07221e-06	13.4897	19.0888	4.48676	4.57663e-13	0.159672	2.00275	0.210224	18.0513	19.2708	2.13723	2.63673	22.1786	2.59924	2.135
-0.0965	2.53468	19.5959	4.1734	9.97704e-05	8.07869	1.33638	13.7363	4.56103	1.60072	7.69284e-07	3.65389e-11	8.53845	2.57431	6.50774	2.9021	9.48216	1.58452e-05	0.332683	2.49985	4.98823	0.041298	11.5069	8.97757	7.48101	12.5133	9.82514	9.97693	1.43005	2.62293	19.0976	22.1578	1.58876	4.89232	2.94516	3.71472e-07	13.5023	19.0569	4.50809	9.81149e-14	0.121258	1.95823	0.185662	17.8495	19.002	2.29445	2.57526	21.3448	2.61153	2.30276
-0.0955	2.76122	19.1144	4.22921	4.05636e-05	7.63996	1.21767	13.6369	4.37789	1.56663	2.55035e-07	8.83196e-12	8.11155	2.52127	5.87733	2.73217	9.06998	5.94688e-06	0.436238	2.23311	5.25039	0.0594966	11.7401	9.08056	7.58182	12.883	9.50565	10.6572	1.3892	2.75705	19.1571	21.7346	1.51441	4.71009	3.41045	1.23652e-07	13.395	18.9347	4.58183	2.02132e-14	0.10867	2.06817	0.203421	17.6167	18.7929	2.4075	2.54783	20.5238	2.65802	2.4705
-0.0945	2.9816	18.7503	4.25306	1.58452e-05	7.2111	1.10929	13.5464	4.23366	1.47425	8.12733e-08	2.0511e-12	7.90908	2.42791	5.19159	2.52535	8.85977	2.14441e-06	0.556393	1.93359	5.47172	0.0925611	11.7571	9.20389	7.5983	13.4175	9.20507	11.3768	1.43028	2.82488	19.1782	21.425	1.40388	4.50393	3.81785	3.95464e-08	13.1927	18.7451	4.70809	4.02373e-15	0.121242	2.32255	0.26571	17.3835	18.6477	2.47332	2.54628	19.7411	2.72305	2.6411
-0.0935	3.16212	18.4726	4.24868	5.94689e-06	6.8079	1.0227	13.4583	4.1349	1.33343	2.48947e-08	4.57663e-13	7.96743	2.30266	4.50387	2.29185	8.85232	7.42945e-07	0.688071	1.62002	5.631	0.144234	11.5903	9.31655	7.53695	14.1146	8.91343	12.1	1.56487	2.81605	19.1346	21.1876	1.27808	4.28411	4.13197	1.21518e-08	12.9267	18.5139	4.87759	8.99351e-16	0.159627	2.70046	0.376855	17.1852	18.5636	2.49295	2.55556	19.0281	2.7893	2.81798
-0.0925	3.27024	18.2452	4.21808	2.14442e-06	6.44202	0.971328	13.3597	4.08207	1.159	7.32921e-09	9.81142e-14	8.29879	2.15571	3.86528	2.04758	9.0398	2.47305e-07	0.824669	1.31173	5.71712	0.218947	11.2942	9.38342	7.41901	14.9473	8.62421	12.7914	1.79729	2.7281	19.0037	20.985	1.16184	4.06032	4.32534	3.58757e-09	12.6322	18.2665	5.07464	8.99351e-16	0.2255	3.17215	0.541993	17.0519	18.531	2.47081	2.55746	18.4184	2.84163	3.0039
-0.0915	3.28112	18.0354	4.16282	7.42945e-07	6.1198	0.969189	13.2334	4.07034	0.967983	2.07385e-09	2.02091e-14	8.88822	1.99772	3.31821	1.81064	9.40872	7.90928e-08	0.958521	1.02588	5.73196	0.320965	10.9377	9.37105	7.27491	15.865	8.33682	13.4194	2.12355	2.5662	18.7734	20.7922	1.08078	3.84071	4.38237	1.01763e-09	12.3445	18.024	5.2817	4.02373e-15	0.32073	3.70192	0.76499	17.0031	18.5352	2.41412	2.53501	17.9429	2.86999	3.19982
-0.0905	3.18267	17.8209	4.08639	2.47305e-07	5.84163	1.02892	13.0629	4.0922	0.776785	5.63962e-10	3.99935e-15	9.69446	1.83836	2.89158	1.59737	9.94105	2.43035e-08	1.0816	0.775403	5.69033	0.453319	10.5932	9.25338	7.13767	16.799	8.05821	13.9579	2.53118	2.34212	18.4477	20.6006	1.05819	3.6313	4.30182	2.77336e-10	12.0958	17.8015	5.48406	2.02132e-14	0.446131	4.25163	1.04591	17.044	18.5577	2.33243	2.4765	17.6245	2.8706	3.40405
-0.0895	2.97782	17.5964	3.99699	7.90928e-08	5.60203	1.15958	12.8377	4.14081	0.598926	1.47388e-10	7.60433e-16	10.6549	1.68502	2.59813	1.41925	10.6133	7.17514e-09	1.18628	0.56816	5.617	0.616678	10.3288	9.01609	7.0369	17.671	7.80311	14.3877	3.00019	2.07254	18.0501	20.4166	1.11231	3.43576	4.09707	7.26192e-11	11.912	17.6073	5.67337	9.81149e-14	0.600078	4.78456	1.37857	17.1667	18.5787	2.23741	2.37816	17.474	2.84563	3.61175
-0.0885	2.68352	17.3754	3.90916	2.43035e-08	5.39063	1.36457	12.5583	4.21311	0.443689	3.70168e-11	1.38919e-16	11.6944	1.54198	2.43407	1.28128	11.3952	2.03526e-09	1.26604	0.407134	5.54143	0.808422	10.2004	8.65942	6.9945	18.403	7.59268	14.6959	3.50468	1.77683	17.6232	20.2575	1.25411	3.25533	3.79449	1.82694e-11	11.8092	17.4427	5.849	4.57663e-13	0.77728	5.26886	1.7488	17.3552	18.5805	2.14246	2.24507	17.4872	2.80128	3.81509
-0.0875	2.32707	17.1901	3.84333	7.17514e-09	5.19418	1.64028	12.239	4.31146	0.315803	8.93407e-12	2.4383e-17	12.7367	1.41049	2.38098	1.18212	12.2487	5.54672e-10	1.31595	0.291562	5.49137	1.02222	10.2483	8.19891	7.02272	18.9278	7.45179	14.8769	4.01516	1.47467	17.2236	20.1442	1.48564	3.08912	3.43004	4.41598e-12	11.792	17.3029	6.01685	2.0511e-12	0.968119	5.68016	2.13429	17.5907	18.55	2.06198	2.09015	17.6447	2.74527	4.00393
-0.0865	1.94069	17.0874	3.82274	2.03526e-09	4.99931	1.97563	11.9082	4.44326	0.215965	2.07207e-12	4.11191e-18	13.7162	1.28967	2.40958	1.1159	13.1299	1.45238e-10	1.33295	0.218459	5.48668	1.24835	10.4954	7.66448	7.12416	19.1975	7.40489	14.9336	4.50106	1.1839	16.9132	20.0934	1.79913	2.93467	3.04497	1.02555e-12	11.8525	17.1779	6.18615	8.83196e-12	1.15887	6.0028	2.50628	17.8573	18.4823	2.01008	1.93154	17.9147	2.68426	4.16688
-0.0855	1.55594	17.1218	3.86823	5.54692e-10	4.79566	2.35311	11.6046	4.61839	0.141899	4.61802e-13	6.66235e-19	14.5878	1.17794	2.48485	1.07503	13.9922	3.65389e-11	1.31604	0.184135	5.53478	1.4748	10.9477	7.09793	7.29323	19.1884	7.47137	14.8785	4.9334	0.918699	16.7473	20.113	2.17704	2.78899	2.68103	2.28831e-13	11.97	17.0547	6.36544	3.65389e-11	1.33294	6.22958	2.83342	18.1457	18.3829	1.99879	1.78897	18.2566	2.62189	4.2925
-0.0845	1.19899	17.3475	3.99221	1.45337e-10	4.57886	2.75099	11.3706	4.84519	0.0895782	9.89031e-14	1.03715e-19	15.3322	1.07468	2.57165	1.05318	14.7915	8.83196e-12	1.2663	0.185345	5.62855	1.68905	11.5953	6.54917	7.51807	18.9035	7.66095	14.7354	5.2873	0.688594	16.7631	20.1987	2.5933	2.64986	2.37595	4.90571e-14	12.1133	16.9198	6.55902	1.45238e-10	1.4731	6.36022	3.08697	18.4536	18.268	2.03605	1.6801	18.6281	2.55792	4.37033
-0.0835	0.887902	17.8088	4.1935	3.69965e-11	4.35252	3.14649	11.2447	5.12575	0.0543319	2.03765e-14	1.55124e-20	15.9556	0.981443	2.64009	1.04764	15.4915	2.0511e-12	1.18684	0.219915	5.74725	1.87998	12.4138	6.07153	7.78237	18.3693	7.97019	14.5377	5.54429	0.498253	16.9689	20.3357	3.01593	2.51715	2.15929	1.01045e-14	12.244	16.7618	6.76508	5.54672e-10	1.56418	6.39919	3.24667	18.783	18.1634	2.12416	1.61728	18.9908	2.48853	4.39179
-0.0825	0.631837	18.5313	4.45491	1.08831e-11	4.12879	3.51917	11.2527	5.45216	0.0316618	4.16332e-15	2.2292e-21	16.4828	0.902444	2.66943	1.06039	16.0669	4.57663e-13	1.08277	0.286819	5.86033	2.03947	13.3663	5.71645	8.06685	17.6317	8.38092	14.3255	5.69425	0.347999	17.34	20.5028	3.41099	2.39363	2.04932	1.99968e-15	12.3223	16.5743	6.97623	2.03526e-09	1.59577	6.35344	3.30549	19.1355	18.1006	2.25906	1.60551	19.3167	2.40763	4.35079
-0.0815	0.432028	19.5132	4.74465	1.08831e-11	3.92683	3.85362	11.4022	5.80487	0.0177274	1.52508e-15	3.07784e-22	16.9466	0.844034	2.65021	1.09779	16.5044	9.81142e-14	0.960857	0.385816	5.93343	2.16312	14.4046	5.52799	8.35039	16.7486	8.86103	14.1395	5.73675	0.234859	17.8204	20.6778	3.74727	2.28494	2.05081	3.80216e-16	12.3137	16.3573	7.18205	7.17514e-09	1.56417	6.23081	3.27225	19.5071	18.1124	2.43092	1.64188	19.5917	2.30874	4.24421
-0.0805	0.283838	20.721	5.02154	3.69965e-11	3.7695	4.14078	11.6788	6.1539	0.00953635	4.13895e-15	4.08292e-23	17.3752	0.813396	2.58411	1.16871	16.8004	2.02091e-14	0.829146	0.516851	5.93534	2.24993	15.4722	5.53788	8.61126	15.7828	9.36781	14.0132	5.68154	0.153882	18.3314	20.8432	4.00112	2.19857	2.15439	6.94593e-17	12.1955	16.1177	7.37296	2.43035e-08	1.47308	6.03921	3.17111	19.8846	18.2266	2.62592	1.71628	19.8167	2.18706	4.07227
-0.0795	0.179174	22.0875	5.24318	1.45337e-10	3.67866	4.37741	12.0472	6.46337	0.00492888	2.02336e-14	5.20385e-24	17.7823	0.816696	2.48183	1.28182	16.9575	3.99935e-15	0.6963	0.679403	5.84457	2.30102	16.5084	5.76143	8.82839	14.7957	9.85334	13.9652	5.54796	0.0994359	18.7857	20.9891	4.16015	2.14191	2.3373	1.21915e-17	11.9635	15.8671	7.54379	7.90928e-08	1.3329	5.78668	3.03786	20.245	18.4622	2.82891	1.81331	20.0057	2.04117	3.83884
-0.0785	0.108676	23.5165	5.37474	5.54692e-10	3.67006	4.56401	12.4568	6.69826	0.00244761	9.81183e-14	6.37245e-25	18.1615	0.857181	2.35976	1.44251	16.9802	7.60433e-16	0.570893	0.871972	5.65401	2.31807	17.4529	6.19503	8.98288	13.8417	10.271	13.9947	5.36297	0.0663158	19.1046	21.114	4.22502	2.12013	2.56613	2.05595e-18	11.6357	15.6184	7.69611	2.47305e-07	1.15877	5.4819	2.91372	20.5584	18.8255	3.02621	1.91485	20.1802	1.87398	3.55154
-0.0775	0.0633417	24.8925	5.39626	2.03526e-09	3.74917	4.70184	12.8498	6.83224	0.00116779	4.57663e-13	7.49758e-26	18.4876	0.93367	2.2362	1.65025	16.8723	1.38919e-16	0.460722	1.0918	5.37296	2.30196	18.2516	6.81518	9.05956	12.9646	10.5823	14.0802	5.15806	0.050557	19.2329	21.2225	4.20874	2.1343	2.80101	3.33118e-19	11.2521	15.3815	7.83827	7.42945e-07	0.967883	5.1348	2.83795	20.7927	19.3088	3.20793	2.00274	20.3635	1.69276	3.22154
-0.0765	0.0354963	26.0963	5.30638	7.17514e-09	3.90908	4.79023	13.1717	6.85446	0.000535321	2.0511e-12	8.48491e-27	18.723	1.03981	2.12808	1.89696	16.6363	2.4383e-17	0.372285	1.33483	5.02587	2.25231	18.8619	7.57945	9.04823	12.1961	10.762	14.1837	4.96518	0.0499245	19.1501	21.3206	4.13357	2.18065	3.00111	5.18573e-20	10.871	15.1594	7.98318	2.14441e-06	0.776744	4.7567	2.84109	20.9203	19.8909	3.36917	2.06119	20.5734	1.5082	2.86298
-0.0755	0.0191735	27.0227	5.1215	2.43035e-08	4.13122	4.825	13.3817	6.77359	0.000235772	8.83196e-12	1.01655e-27	18.8289	1.1643	2.0488	2.16686	16.275	4.11191e-18	0.310487	1.59593	4.6484	2.16811	19.2557	8.42909	8.94431	11.5549	10.8023	14.2587	4.81253	0.064104	18.8732	21.4104	4.02626	2.25085	3.13056	7.75622e-21	10.561	14.9459	8.14443	5.94688e-06	0.59891	4.36009	2.94012	20.9234	20.5386	3.5098	2.07856	20.8176	1.33264	2.49201
-0.0745	0.0100957	27.5988	4.87093	7.90928e-08	4.38889	4.79879	13.4597	6.61795	9.97699e-05	3.65389e-11	1.01655e-27	18.7762	1.29214	2.00728	2.43789	15.7944	6.66235e-19	0.278572	1.86914	4.28153	2.04922	19.421	9.29352	8.74894	11.0483	10.7137	14.26	4.72065	0.0946068	18.452	21.4854	3.91279	2.33343	3.16362	1.1146e-21	10.3897	14.7256	8.33185	1.58452e-05	0.443683	3.95788	3.1367	20.7969	21.2098	3.63312	2.04843	21.0925	1.17794	2.1256
-0.0735	0.00543651	27.7971	4.58933	2.47305e-07	4.65289	4.70318	13.4103	6.43127	4.05635e-05	1.45238e-10	8.48491e-27	18.5548	1.40659	2.00825	2.68462	15.2064	1.03715e-19	0.278201	2.14796	3.96495	1.89823	19.3596	10.0967	8.46843	10.6736	10.523	14.1536	4.69971	0.144387	17.9569	21.5287	3.81394	2.41567	3.08828	1.53892e-22	10.4116	14.4771	8.54775	4.05634e-05	0.315801	3.5625	3.41855	20.5483	21.8559	3.74367	1.96982	21.3847	1.05331	1.78017
-0.0725	0.00351922	27.641	4.30877	7.42945e-07	4.89784	4.53183	13.2614	6.26508	1.58455e-05	5.54672e-10	7.49758e-26	18.1771	1.49167	2.05322	2.88201	14.5308	1.55124e-20	0.309589	2.42554	3.73095	1.72187	19.0844	10.7653	8.11335	10.4214	10.2702	13.9218	4.74818	0.217148	17.4632	21.5144	3.74253	2.4853	2.90738	2.04146e-23	10.6574	14.1779	8.78484	9.97699e-05	0.215964	3.18533	3.76344	20.194	22.4267	3.84489	1.84692	21.6757	0.963628	1.47035
-0.0715	0.00355881	27.2006	4.05227	2.14441e-06	5.10735	4.28382	13.0576	6.1692	5.94799e-06	2.03526e-09	6.37245e-25	17.6773	1.53458	2.14188	3.00944	13.7943	2.2292e-21	0.371654	2.69478	3.59981	1.53158	18.6145	11.2383	7.69736	10.2776	10.0027	13.5657	4.85327	0.316342	17.0349	21.4118	3.70285	2.53173	2.63711	2.60192e-24	11.1263	13.8104	9.02636	0.000235772	0.141898	2.83638	4.14434	19.7548	22.8745	3.93727	1.6883	21.9478	0.908536	1.208
-0.0705	0.00550019	26.5798	3.83045	5.94688e-06	5.27678	3.96601	12.8514	6.18242	2.14848e-06	7.17514e-09	5.20385e-24	17.1043	1.52768	2.27334	3.05408	13.0282	3.07784e-22	0.462167	2.94836	3.57732	1.34285	17.9718	11.4768	7.23621	10.2256	9.76885	13.1023	4.99292	0.443921	16.7127	21.1929	3.69198	2.54655	2.30337	3.18622e-25	11.7847	13.3668	9.24848	0.000535321	0.0895782	2.52458	4.53436	19.25	23.1591	4.01743	1.50595	22.1878	0.882638	1.0014
-0.0695	0.00997167	25.8963	3.64147	1.58452e-05	5.41275	3.59368	12.6924	6.32516	7.57295e-07	2.43035e-08	4.08292e-23	16.5123	1.4695	2.44721	3.01306	12.2636	4.08292e-23	0.577987	3.1787	3.65489	1.17365	17.1793	11.4721	6.74673	10.2479	9.61206	12.5595	5.13913	0.59901	16.5075	20.8402	3.70222	2.52361	1.93673	3.74874e-26	12.5705	12.8525	9.4243	0.00116779	0.054332	2.25816	4.91005	18.6943	23.2534	4.07826	1.31417	22.3892	0.876633	0.85498
-0.0685	0.0183438	25.2612	3.47393	4.05634e-05	5.52967	3.18934	12.6174	6.5956	2.95912e-07	7.90928e-08	3.07784e-22	15.9505	1.36479	2.66408	2.89374	11.5275	5.20385e-24	0.715431	3.37812	3.81197	1.0421	16.2606	11.25	6.24616	10.3274	9.56549	11.9697	5.26217	0.776785	16.4021	20.3533	3.72382	2.45889	1.56735	4.23764e-27	13.4034	12.2856	9.52859	0.00244761	0.0316623	2.04516	5.25236	18.0957	23.1474	4.1101	1.12856	22.5505	0.879256	0.769199
-0.0675	0.0328613	24.7611	3.31146	9.97699e-05	5.64423	2.78001	12.6443	6.96986	2.37278e-07	2.47305e-07	2.2292e-21	15.4552	1.22351	2.9255	2.71219	10.8384	6.37244e-25	0.870798	3.53919	4.02056	0.964102	15.2415	10.8697	5.75158	10.4481	9.64864	11.3658	5.33511	0.9679	16.3588	19.7524	3.7471	2.35073	1.22067	4.60246e-28	14.198	11.6939	9.54249	0.00492888	0.0177289	1.89347	5.54554	17.4575	22.8501	4.10272	0.964978	22.6716	0.879582	0.740976
-0.0665	0.0567914	24.4467	3.13785	0.000235772	5.76968	2.39353	12.7689	7.40602	5.18913e-07	7.42945e-07	1.55124e-20	15.0452	1.05909	3.23339	2.49014	10.2048	7.49749e-26	1.04094	3.65529	4.25083	0.951241	14.151	10.4155	5.27949	10.5968	9.86597	10.7779	5.33805	1.15877	16.3303	19.0774	3.76373	2.20017	0.914813	4.80269e-29	14.8783	11.1103	9.45707	0.00953635	0.00954064	1.81043	5.7749	16.7819	22.3895	4.04761	0.838729	22.7494	0.869238	0.764392
-0.0655	0.0945113	24.3303	2.94141	0.000535321	5.9113	2.05481	12.9665	7.85125	1.49306e-06	2.14441e-06	1.03715e-19	14.7226	0.88634	3.58885	2.25107	9.62487	8.47528e-27	1.22368	3.72141	4.47684	1.00923	13.0224	9.98355	4.84531	10.7642	10.2077	10.2324	5.26137	1.33291	16.2723	18.3832	3.76711	2.01149	0.659689	4.81512e-30	15.3889	10.5667	9.27544	0.0177274	0.00494077	1.802	5.92489	16.0755	21.808	3.94027	0.7637	22.7758	0.844047	0.831745
-0.0645	0.151436	24.3907	2.71796	0.00116779	6.0644	1.78263	13.1979	8.25068	4.29086e-06	5.94688e-06	6.66235e-19	14.476	0.719536	3.99064	2.01641	9.08958	9.20492e-28	1.41789	3.73506	4.68104	1.13709	11.8918	9.66458	4.46277	10.9465	10.6522	9.75173	5.10729	1.4731	16.1539	17.7311	3.75214	1.79255	0.457715	4.63829e-31	15.7021	10.0895	9.01304	0.0316618	0.0024793	1.87157	5.97879	15.3533	21.1566	3.78208	0.751523	22.7388	0.8048	0.934788
-0.0635	0.233692	24.5842	2.47202	0.00244761	6.21517	1.58746	13.4166	8.55653	1.18943e-05	1.58452e-05	4.11191e-18	14.2866	0.571025	4.43361	1.80267	8.58619	9.60538e-29	1.62296	3.69696	4.85661	1.32701	10.7964	9.52695	4.14293	11.1456	11.1702	9.35433	4.88939	1.56421	15.964	17.1793	3.71503	1.55444	0.305548	4.29278e-32	15.8177	9.69576	8.69618	0.054332	0.00124891	2.01888	5.92056	14.6422	20.4873	3.58137	0.810614	22.6268	0.757034	1.06595
-0.0625	0.347463	24.857	2.21637	0.00492888	6.34426	1.47059	13.5791	8.73603	3.16905e-05	4.05634e-05	2.4383e-17	14.1339	0.450474	4.90748	1.62017	8.103	9.63024e-30	1.83784	3.61121	5.00696	1.56492	9.7713	9.6038	3.89303	11.3686	11.7283	9.05349	4.63009	1.59587	15.7134	16.7743	3.65312	1.31072	0.196232	3.81931e-33	15.7594	9.39274	8.35904	0.0895784	0.000734861	2.23914	5.73856	13.9796	19.845	3.35349	0.94507	22.4357	0.70991	1.21926
-0.0615	0.498016	25.158	1.97015	0.00953635	6.43184	1.42449	13.6525	8.7768	8.11269e-05	9.97699e-05	1.38919e-16	13.9997	0.364804	5.39631	1.47332	7.6333	9.27659e-31	2.0597	3.48489	5.14244	1.83168	8.84792	9.88716	3.71522	11.6241	12.293	8.85629	4.3563	1.56442	15.4324	16.5451	3.56508	1.07594	0.121241	3.52892e-34	15.5661	9.17836	8.03945	0.141899	0.000707317	2.52264	5.4299	13.4103	19.263	3.11974	1.1535	22.1762	0.67448	1.39068
-0.0605	0.688489	25.4462	1.75605	0.0177274	6.46293	1.43441	13.6213	8.68901	0.00019954	0.000235772	7.60433e-16	13.8695	0.318548	5.87898	1.36234	7.17799	8.58553e-32	2.28272	3.32692	5.27536	2.10492	8.05295	10.3307	3.60567	11.919	12.8341	8.76259	4.09434	1.47366	15.1651	16.5012	3.45128	0.864223	0.0720595	3.52892e-34	15.2829	9.04362	7.774	0.215966	0.00117041	2.85486	5.00385	12.9798	18.759	2.90498	1.42804	21.8778	0.6617	1.57777
-0.0595	0.918645	25.6953	1.59693	0.0316618	6.43168	1.4809	13.4903	8.5038	0.000471545	0.000535321	3.99935e-15	13.7316	0.314348	6.33059	1.28562	6.74624	7.6344e-33	2.49745	3.14653	5.41445	2.36113	7.40881	10.8603	3.55446	12.2534	13.3271	8.7649	3.865	1.33417	14.962	16.6343	3.31405	0.688002	0.0411982	3.81931e-33	14.9533	8.97538	7.59292	0.315807	0.00237614	3.21721	4.48304	12.7266	18.3357	2.73433	1.75393	21.5882	0.680581	1.77865
-0.0585	1.18385	25.8919	1.51246	0.0543319	6.3434	1.54291	13.2829	8.26855	0.00107064	0.00116779	2.02091e-14	13.5751	0.353247	6.72478	1.24199	6.35408	6.52244e-34	2.69106	2.95159	5.56041	2.57813	6.9345	11.3904	3.54663	12.6166	13.755	8.84941	3.67997	1.16145	14.8717	16.9233	3.1577	0.557328	0.0226563	4.29278e-32	14.6135	8.95908	7.51552	0.443699	0.00491106	3.58821	3.90181	12.6757	17.9825	2.62917	2.11001	21.3674	0.736779	1.99065
-0.0575	1.47458	26.0312	1.51624	0.0895781	6.21388	1.60112	13.0369	8.03961	0.00233558	0.00244761	9.81142e-14	13.3878	0.434619	7.03643	1.23216	6.02136	5.35395e-35	2.8486	2.74759	5.70386	2.73741	6.64564	11.8421	3.56439	12.9863	14.1099	8.99796	3.54038	0.973348	14.9335	17.3398	2.98824	0.479759	0.011984	4.63829e-31	14.29	8.98108	7.54678	0.59895	0.0098637	3.94522	3.30216	12.833	17.6795	2.60329	2.47043	21.2771	0.831802	2.20905
-0.0565	1.77662	26.1114	1.61362	0.141898	6.06631	1.64091	12.7969	7.87382	0.00489522	0.00492888	4.57663e-13	13.1549	0.555695	7.24456	1.25895	5.76796	4.22257e-36	2.95513	2.53732	5.82615	2.82616	6.55294	12.1588	3.59015	13.33	14.3938	9.19035	3.4377	0.787451	15.1718	17.8545	2.81266	0.460687	0.00609667	4.81512e-30	13.9998	9.03046	7.67585	0.776844	0.0190749	4.26663	2.72821	13.1843	17.4022	2.65978	2.80763	21.3677	0.962912	2.42637
-0.0555	2.07209	26.1282	1.80073	0.215964	5.92637	1.65454	12.6061	7.82012	0.00985775	0.00953635	2.0511e-12	12.8603	0.710891	7.33483	1.32637	5.60987	3.21582e-37	2.99826	2.32148	5.90297	2.83882	6.65882	12.317	3.60986	13.6096	14.6177	9.40631	3.3566	0.619091	15.5931	18.4407	2.63825	0.503809	0.00298293	4.80269e-29	13.7521	9.10036	7.87685	0.968119	0.0354555	4.53416	2.22066	13.6964	17.1261	2.78965	3.09606	21.6665	1.12365	2.63265
-0.0545	2.34115	26.0737	2.06484	0.315801	5.81689	1.64204	12.4984	7.91246	0.0190727	0.0177274	8.83196e-12	12.4885	0.891265	7.30131	1.43798	5.55616	4.6587e-38	2.97061	2.10002	5.90956	2.77782	6.95293	12.3288	3.61563	13.7891	14.7995	9.6269	3.27915	0.48029	16.185	19.0765	2.47178	0.611458	0.00140356	4.60246e-28	13.551	9.18897	8.11217	1.1593	0.0633239	4.73516	1.81235	14.3223	16.8311	2.97248	3.31603	22.17	1.30486	2.81652
-0.0535	2.56419	25.9371	2.38614	0.443683	5.75327	1.61077	12.4932	8.16508	0.0354548	0.0316618	3.65389e-11	12.0287	1.08451	7.14726	1.59497	5.60725	3.21582e-37	2.87169	1.8737	5.82628	2.65351	7.40817	12.2366	3.60725	13.8425	14.9595	9.83538	3.18924	0.37971	16.9179	19.7444	2.31901	0.784654	0.000635091	4.23764e-27	13.3987	9.30027	8.33769	1.33407	0.108664	4.86421	1.52562	15.0072	16.5056	3.17927	3.45688	22.8416	1.49589	2.96687
-0.0525	2.72411	25.7099	2.7407	0.59891	5.74077	1.57357	12.5926	8.57073	0.0633236	0.0543319	1.45238e-10	11.4789	1.27573	6.88477	1.79461	5.75451	4.22258e-36	2.70876	1.64535	5.64311	2.48302	7.97899	12.1029	3.59217	13.7603	15.1145	10.0179	3.07633	0.323371	17.7482	20.4292	2.18437	1.02284	0.000276336	3.74874e-26	13.2974	9.4443	8.50935	1.47553	0.179156	4.92371	1.37139	15.6953	16.1498	3.37699	3.51857	23.6163	1.68589	3.07457
-0.0515	2.80843	25.3916	3.10435	0.776744	5.77402	1.54587	12.7819	9.10199	0.108664	0.0895781	5.54672e-10	10.8499	1.44912	6.53319	2.02949	5.98123	5.35395e-35	2.4966	1.42045	5.36196	2.28825	8.60341	11.9955	3.58399	13.5545	15.271	10.1642	2.93772	0.3157	18.6219	21.1161	2.07106	1.32346	0.000115615	3.18622e-25	13.2511	9.63695	8.58982	1.5691	0.283797	4.92311	1.34954	16.336	15.7774	3.53402	3.51134	24.4101	1.86484	3.13362
-0.0505	2.81091	24.9945	3.45646	0.967883	5.83882	1.54246	13.0329	9.7154	0.179156	0.141898	2.03526e-09	10.1678	1.59021	6.11657	2.28758	6.26451	6.52244e-34	2.25629	1.20691	4.99652	2.09297	9.20938	11.9741	3.60004	13.2583	15.42	10.2683	2.77925	0.360425	19.4794	21.7883	1.98129	1.68156	4.65103e-05	2.60192e-24	13.2648	9.89879	8.55414	1.60531	0.431928	4.87687	1.45012	16.8889	15.4164	3.62528	3.45348	25.1328	2.02413	3.14162
-0.0495	2.73249	24.5461	3.78299	1.15877	5.91539	1.57441	13.3094	10.3578	0.283797	0.215964	7.17514e-09	9.47405	1.68824	5.66075	2.55299	6.57792	7.6344e-33	2.01316	1.01401	4.56981	1.91952	9.72459	12.0799	3.65837	12.9226	15.5359	10.3288	2.6142	0.460919	20.2592	22.426	1.91665	2.08956	1.79896e-05	2.04146e-23	13.343	10.253	8.39346	1.5819	0.631601	4.80159	1.65486	17.3275	15.1064	3.63602	3.36777	25.7012	2.15681	3.09936
-0.0485	2.58143	24.0875	4.07786	1.3329	5.98223	1.647	13.5734	10.9737	0.431928	0.315801	2.43035e-08	8.82307	1.738	5.19037	2.8073	6.89447	8.58554e-32	1.79422	0.850989	4.11031	1.78544	10.088	12.3296	3.77487	12.6083	15.5793	10.3484	2.46098	0.619791	20.9034	23.0073	1.87857	2.53717	6.68982e-06	1.53892e-22	13.4864	10.7225	8.11613	1.50474	0.887367	4.71307	1.93884	17.6406	14.8949	3.56361	3.2773	26.0504	2.25739	3.01012
-0.0475	2.37269	23.6683	4.34204	1.47308	6.01971	1.75885	13.7911	11.513	0.631601	0.443683	7.90928e-08	8.27704	1.74052	4.7266	3.0311	7.18992	9.27659e-31	1.62554	0.725438	3.64763	1.70085	10.2601	12.7152	3.96075	12.3769	15.5047	10.3323	2.3399	0.837766	21.3627	23.509	1.86861	3.01151	2.39172e-06	1.1146e-21	13.6875	11.3256	7.74616	1.38723	1.19782	4.62409	2.27246	17.8334	14.8301	3.4171	3.20179	26.1411	2.32157	2.87891
-0.0465	2.1266	23.3392	4.58068	1.56417	6.01264	1.90257	13.9383	11.9371	0.887367	0.59891	2.47305e-07	7.89813	1.70247	4.28585	3.20558	7.44593	9.63025e-30	1.52972	0.642046	3.20867	1.66708	10.2299	13.2077	4.22065	12.28	15.2716	10.2858	2.26983	1.11215	21.602	23.9091	1.88852	3.49718	8.22038e-07	7.75622e-21	13.927	12.0724	7.31936	1.24834	1.55349	4.54341	2.62386	17.9265	14.9541	3.21494	3.15483	25.9633	2.34598	2.7121
-0.0455	1.86679	23.1431	4.79874	1.59577	5.95168	2.06646	14.0036	12.2233	1.19782	0.776744	7.42945e-07	7.73961	1.63423	3.87958	3.31425	7.65265	9.60539e-29	1.52369	0.601772	2.81496	1.67696	10.0164	13.7637	4.55161	12.3504	14.856	10.2125	2.26505	1.43539	21.6056	24.1892	1.94002	3.97647	2.71608e-07	5.18573e-20	14.1724	12.9608	6.87788	1.10978	1.93577	4.47618	2.96167	17.954	15.2949	2.9815	3.14267	25.5343	2.32819	2.51748
-0.0445	1.61787	23.1087	4.99659	1.56417	5.83343	2.23693	13.9897	12.3654	1.55349	0.967883	2.14441e-06	7.83719	1.54732	3.51499	3.34456	7.81035	9.20493e-28	1.61698	0.601679	2.48151	1.71695	9.66421	14.3324	4.94277	12.5961	14.2593	10.1124	2.3329	1.79423	21.3808	24.3358	2.02421	4.42976	8.62679e-08	3.33118e-19	14.3791	13.974	6.46419	0.992708	2.31753	4.4253	3.25809	17.9599	15.8618	2.7433	3.16437	24.8939	2.2671	2.30448
-0.0435	1.40279	23.2449	5.1668	1.47308	5.65959	2.4009	13.9124	12.3724	1.93577	1.15877	5.94688e-06	8.20221	1.45182	3.19624	3.28955	7.92961	8.47528e-27	1.81045	0.635414	2.21686	1.77064	9.23444	14.8615	5.37617	12.9979	13.5121	9.98311	2.47248	2.17007	20.9583	24.3414	2.14069	4.83629	2.63388e-08	2.05595e-18	14.4957	15.0798	6.11541	0.91471	2.6658	4.39296	3.49163	17.9923	16.642	2.5257	3.21311	24.0973	2.16354	2.08412
-0.0425	1.24054	23.5391	5.29347	1.3329	5.43571	2.54747	13.7968	12.2636	2.31753	1.3329	1.58452e-05	8.81817	1.35454	2.92569	3.14906	8.02978	7.4975e-26	2.09559	0.694324	2.02429	1.82291	8.79335	15.3028	5.8283	13.5123	12.6721	9.82127	2.67464	2.54061	20.3884	24.2045	2.28652	5.17574	7.72981e-09	1.21915e-17	14.4716	16.2323	5.85885	0.887367	2.94616	4.3818	3.64904	18.0975	17.6024	2.35049	3.27815	23.2067	2.02098	1.86846
-0.0415	1.14416	23.9586	5.35439	1.15877	5.16969	2.6688	13.6722	12.0634	2.6658	1.47308	4.05634e-05	9.64114	1.25842	2.70502	2.93043	8.13595	6.37245e-25	2.45447	0.769048	1.90342	1.86384	8.40057	15.6147	6.27235	14.0775	11.8161	9.62564	2.92313	2.8828	19.7346	23.9286	2.45538	5.43046	2.18049e-09	6.94593e-17	14.2659	17.3761	5.70931	0.91471	3.12834	4.395	3.72601	18.3126	18.6932	2.23451	3.34693	22.2831	1.84608	1.66936
-0.0405	1.11958	24.4545	5.32576	0.967883	4.87054	2.75982	13.5666	11.7954	2.94616	1.56417	9.97699e-05	10.6043	1.16305	2.53587	2.64819	8.27495	5.20386e-24	2.86043	0.851384	1.85186	1.89125	8.09974	15.7644	6.68093	14.623	11.0287	9.39961	3.19689	3.17639	19.0632	23.5227	2.63713	5.58813	5.91211e-10	3.80216e-16	13.8561	18.4514	5.66812	0.992708	3.19154	4.43544	3.72661	18.6594	19.8547	2.1892	3.40712	21.3806	1.64873	1.49682
-0.0395	1.16541	24.9691	5.18818	0.776744	4.54756	2.81737	13.5008	11.4793	3.12834	1.59577	0.000235772	11.6255	1.06623	2.42034	2.32286	8.47105	4.08293e-23	3.2798	0.936088	1.86643	1.91129	7.91298	15.7291	7.02874	15.0802	10.3903	9.15245	3.47304	3.40743	18.4336	23.0007	2.81815	5.64432	1.5407e-10	1.99968e-15	13.2426	19.4009	5.72385	1.10978	3.12834	4.50427	3.66165	19.1398	21.0243	2.22077	3.44806	20.5414	1.44165	1.35742
-0.0385	1.27363	25.4438	4.93227	0.59891	4.20984	2.83915	13.4848	11.1289	3.19154	1.56417	0.000535321	12.6171	0.965785	2.3612	1.97883	8.74226	3.07785e-22	3.67461	1.02222	1.94378	1.93674	7.83975	15.4966	7.29496	15.3922	9.96577	8.8984	3.73005	3.57053	17.8899	22.383	2.98258	5.60412	3.859e-11	1.01045e-14	12.4508	20.1756	5.8543	1.24834	2.94616	4.59961	3.54667	19.7338	22.144	2.33053	3.46183	19.7947	1.23942	1.25332
-0.0375	1.43144	25.8286	4.56233	0.443683	3.86626	2.82308	13.517	10.754	3.12834	1.47308	0.00116779	13.4964	0.861143	2.362	1.6419	9.09775	2.22921e-21	4.00639	1.11367	2.08024	1.98342	7.85987	15.0667	7.4651	15.5203	9.79735	8.65394	3.95068	3.6695	17.4561	21.6971	3.1143	5.48224	9.28962e-12	4.90571e-14	11.5272	20.7395	6.0292	1.38723	2.6658	4.71586	3.39995	20.4013	23.1657	2.51515	3.44366	19.1568	1.05715	1.18228
-0.0365	1.62364	26.0908	4.09714	0.315801	3.52552	2.7673	13.5864	10.3624	2.94616	1.3329	0.00244761	14.1947	0.754238	2.42695	1.33686	9.53672	1.55125e-20	4.24051	1.21862	2.27115	2.06547	7.93977	14.4518	7.53242	15.4477	9.90014	8.43393	4.12392	3.71569	17.1364	20.9787	3.19939	5.30137	2.14922e-12	2.28831e-13	10.5328	21.0726	6.21356	1.50474	2.31753	4.84405	3.2411	21.0862	24.0547	2.76673	3.39178	18.6339	0.908971	1.13858
-0.0355	1.83542	26.221	3.56757	0.215964	3.19644	2.67108	13.6775	9.96312	2.6658	1.15877	0.00492888	14.6657	0.649554	2.56053	1.08579	10.0486	1.03715e-19	4.35059	1.34788	2.50999	2.19084	8.04076	13.6777	7.49881	15.1779	10.2618	8.24794	4.24565	3.72475	16.919	20.2706	3.22853	5.08897	4.77872e-13	1.02555e-12	9.53457	21.1708	6.37131	1.5819	1.93577	4.97305	3.09011	21.7241	24.7907	3.07262	3.30697	18.2256	0.80658	1.11482
-0.0345	2.05474	26.2359	3.01197	0.141898	2.88816	2.53606	13.7767	9.56762	2.31753	0.967885	0.00953638	14.8898	0.553445	2.76656	0.907095	10.614	6.6624e-19	4.3222	1.51256	2.78764	2.35787	8.12759	12.7844	7.37529	14.7312	10.8446	8.09778	4.31795	3.71233	16.7823	19.6198	3.19888	4.87326	1.02114e-13	4.41598e-12	8.59634	21.0449	6.46922	1.60531	1.55349	5.09132	2.96664	22.2506	25.3663	3.41546	3.19179	17.929	0.758053	1.10371
-0.0335	2.27378	26.1759	2.47038	0.0895781	2.61042	2.36752	13.8777	9.18999	1.93577	0.776751	0.0177275	14.8759	0.473003	3.04668	0.815382	11.2071	4.11195e-18	4.15494	1.72128	3.09229	2.5541	8.17585	11.8254	7.18191	14.1385	11.5903	7.9771	4.34705	3.69002	16.7024	19.0718	3.11493	4.67933	2.09695e-14	1.82694e-11	7.77071	20.7173	6.48085	1.5691	1.19782	5.18869	2.88905	22.6107	25.7844	3.77357	3.04989	17.7417	0.766945	1.0997
-0.0325	2.48889	26.0976	1.97906	0.0543319	2.3738	2.17504	13.9845	8.84496	1.55349	0.598928	0.0316621	14.6585	0.414787	3.39865	0.821661	11.797	2.43833e-17	3.86251	1.97797	3.40994	2.75754	8.17672	10.8654	6.94661	13.435	12.426	7.87292	4.34074	3.66256	16.6586	18.6647	2.98819	4.52604	4.13827e-15	7.26192e-11	7.09373	20.218	6.39016	1.47553	0.887367	5.25775	2.87289	22.7662	26.0544	4.12205	2.8855	17.6647	0.83184	1.09969
-0.0315	2.69908	26.0628	1.56643	0.0316618	2.18984	1.97211	14.1102	8.54511	1.19782	0.44373	0.0543327	14.2923	0.383698	3.81445	0.933466	12.3515	1.38921e-16	3.47056	2.28042	3.72551	2.94017	8.1379	9.97572	6.70285	12.6554	13.272	7.76886	4.30577	3.62705	16.636	18.4216	2.83594	4.42442	7.84816e-16	2.77336e-10	6.58207	19.5803	6.19418	1.33407	0.631601	5.29477	2.92873	22.7005	26.1889	4.43481	2.7034	17.702	0.946409	1.10299
-0.0305	2.90336	26.125	1.25081	0.0177274	2.07085	1.77484	14.2719	8.29837	0.887367	0.315916	0.0895805	13.8436	0.382134	4.27912	1.15443	12.8392	7.60448e-16	3.01273	2.62011	4.02407	3.07305	8.08073	9.22813	6.48563	11.8304	14.051	7.64881	4.24603	3.57434	16.6264	18.3463	2.67916	4.37737	1.4303e-16	1.01763e-09	6.23311	18.8366	5.90409	1.1593	0.431928	5.30004	3.05973	22.4199	26.2011	4.68722	2.50921	17.8592	1.10004	1.11069
-0.0295	3.09795	26.317	1.03994	0.00953636	2.02916	1.59971	14.4836	8.10659	0.631601	0.21624	0.141905	13.3802	0.409513	4.77053	1.48318	13.2346	3.99946e-15	2.52564	2.98333	4.2918	3.13177	8.03389	8.68604	6.32636	10.9849	14.6965	7.50045	4.16215	3.49219	16.6264	18.4212	2.54015	4.38052	2.50493e-17	3.58757e-09	6.0275	18.0159	5.54437	0.968119	0.283797	5.27775	3.25964	21.951	26.104	4.85907	2.31	18.1397	1.2791	1.1248
-0.0285	3.27423	26.642	0.931846	0.00492889	2.07548	1.46123	14.749	7.96579	0.431928	0.142533	0.215982	12.9623	0.462174	5.26058	1.9118	13.5216	2.02098e-14	2.04397	3.35296	4.51642	3.10113	8.02545	8.39596	6.24752	10.1386	15.1612	7.31773	4.0526	3.36927	16.6345	18.609	2.44016	4.42383	4.21562e-18	1.21518e-08	5.93364	17.1416	5.14979	0.776844	0.179156	5.23555	3.51175	21.3351	25.9096	4.93734	2.11484	18.5403	1.46871	1.14757
-0.0275	3.4186	27.0708	0.916348	0.00244764	2.21651	1.3698	15.0559	7.86798	0.283797	0.0909817	0.315847	12.6345	0.533674	5.71784	2.4244	13.6981	9.81183e-14	1.59631	3.7106	4.68711	2.97806	8.07518	8.37997	6.25816	9.30712	15.4228	7.10198	3.9161	3.19903	16.6493	18.8582	2.39717	4.49334	6.81748e-19	3.95464e-08	5.91325	16.2324	4.76072	0.59895	0.108664	5.18379	3.78961	20.6207	25.6298	4.91794	1.93489	19.047	1.65491	1.18138
-0.0265	3.51434	27.5454	0.976863	0.00116789	2.45211	1.33043	15.3769	7.80372	0.179156	0.0573148	0.4438	12.4224	0.615503	6.11125	2.99655	13.7784	4.57687e-13	1.20274	4.03842	4.79427	2.77233	8.18921	8.63115	6.35195	8.50376	15.4861	6.86176	3.75457	2.98243	16.668	19.1118	2.42386	4.57309	1.05944e-19	1.23652e-07	5.92713	15.3035	4.41752	0.443699	0.0633239	5.13439	4.05956	19.8564	25.2761	4.80631	1.78299	19.6329	1.82666	1.22887
-0.0255	3.5454	27.9901	1.09229	0.000535661	2.77264	1.34239	15.6731	7.76493	0.108664	0.0377585	0.599188	12.3316	0.698189	6.41414	3.59614	13.7928	2.05124e-12	0.874001	4.3203	4.82966	2.50483	8.3583	9.11323	6.5083	7.7421	15.3805	6.61172	3.57584	2.72894	16.6867	19.316	2.5258	4.64695	1.58202e-20	3.71472e-07	5.94017	14.3696	4.1548	0.315807	0.0354555	5.09928	4.28495	19.0853	24.8599	4.61644	1.6724	20.2591	1.97731	1.29327
-0.0245	3.50094	28.3252	1.23905	0.000236821	3.15751	1.39973	15.9026	7.74698	0.0633236	0.0297114	0.777385	12.351	0.7727	6.60803	4.18608	13.7841	8.83272e-12	0.612426	4.54239	4.78738	2.20415	8.56014	9.76469	6.69685	7.03806	15.1536	6.37077	3.39504	2.45559	16.7017	19.43	2.69995	4.70058	2.27003e-21	1.07221e-06	5.92492	13.4471	3.99664	0.215966	0.0190749	5.08869	4.43135	18.3409	24.3908	4.36868	1.61509	20.8786	2.10508	1.3783
-0.0235	3.37933	28.4837	1.39348	0.000102883	3.57571	1.49244	16.0295	7.74986	0.0354548	0.0321926	0.969302	12.4585	0.831917	6.68512	4.72845	13.7999	3.65429e-11	0.413791	4.69319	4.6657	1.90203	8.7648	10.5069	6.88416	6.41155	14.8608	6.15978	3.23432	2.18436	16.711	19.4316	2.93383	4.72344	3.12988e-22	2.97344e-06	5.86327	12.5564	3.95341	0.141899	0.0098637	5.10932	4.47195	17.6469	23.8752	4.08656	1.61975	21.4443	2.21239	1.48739
-0.0225	3.19041	28.4245	1.53455	4.94636e-05	3.98874	1.60776	16.0321	7.77826	0.0190727	0.046127	1.16179	12.6272	0.871892	6.64925	5.18944	13.8827	1.45259e-10	0.269717	4.76371	4.4694	1.62871	8.94155	11.2548	7.04103	5.88695	14.5538	5.9991	3.12037	1.93843	16.7158	19.3209	3.20581	4.71062	4.14665e-23	7.9226e-06	5.74641	11.7217	4.02049	0.0895784	0.00491106	5.16274	4.39204	17.0175	23.3154	3.79344	1.69012	21.9173	2.30421	1.62221
-0.0215	2.95514	28.1416	1.6467	4.03516e-05	4.35578	1.73153	15.9066	7.84065	0.00985775	0.0745069	1.33909	12.8317	0.89254	6.51523	5.54401	14.0593	5.5477e-10	0.16999	4.74793	4.21192	1.40891	9.06514	11.9282	7.1484	5.49236	14.2705	5.90589	3.08046	1.73807	16.72	19.1184	3.48691	4.66435	5.27882e-24	2.02817e-05	5.57344	10.9696	4.17923	0.054332	0.00237614	5.24447	4.19174	16.4597	22.7088	3.50952	1.82377	22.2755	2.38581	1.7809
-0.0205	2.70263	27.6651	1.72234	7.09431e-05	4.64004	1.84936	15.6661	7.94757	0.00489522	0.122408	1.4853	13.0516	0.897557	6.30673	5.77913	14.333	2.03571e-09	0.104449	4.64377	3.91621	1.25887	9.1198	12.462	7.20054	5.25733	14.0278	5.89156	3.13752	1.59709	16.7304	18.8601	3.74429	4.59449	6.4572e-25	4.98849e-05	5.3495	10.3265	4.39973	0.0316618	0.00117041	5.34396	3.88636	15.9754	22.0501	3.24973	2.01187	22.519	2.46084	1.95648
-0.0195	2.46533	27.0567	1.76337	0.000168218	4.81501	1.94775	15.3359	8.10921	0.00233558	0.196766	1.58736	13.2727	0.893509	6.0534	5.89487	14.6797	7.17719e-09	0.0642897	4.45431	3.6139	1.18479	9.10014	12.814	7.20481	5.20964	13.8199	5.95974	3.30556	1.52026	16.755	18.5892	3.94623	4.51792	7.58954e-26	0.000117886	5.08399	9.81493	4.64523	0.0177274	0.000707317	5.4457	3.50423	15.5626	21.3337	3.0229	2.23967	22.6708	2.53014	2.13641
-0.0185	2.27334	26.3976	1.78108	0.00040962	4.86896	2.01535	14.9459	8.33252	0.00107064	0.305778	1.63814	13.4855	0.888286	5.78776	5.90313	15.0504	2.43124e-08	0.0428053	4.18897	3.34229	1.18266	9.00931	12.9681	7.17855	5.37146	13.6221	6.10539	3.58616	1.50247	16.8011	18.3474	4.06765	4.45646	8.57142e-27	0.00026766	4.78975	9.45069	4.87741	0.00953635	0.000734861	5.53138	3.08251	15.2176	20.5586	2.83222	2.48794	22.7727	2.59171	2.3036
-0.0175	2.14938	25.7751	1.79434	0.000970426	4.80656	2.04434	14.5242	8.61808	0.000471545	0.457799	1.63868	13.6826	0.889344	5.5425	5.82435	15.3798	7.91294e-08	0.0356814	3.86394	3.13949	1.23942	8.85563	12.9353	7.14458	5.7559	13.3992	6.31533	3.96706	1.52962	16.874	18.1663	4.09515	4.4337	9.3105e-28	0.000583894	4.48297	9.24054	5.06205	0.00492888	0.00124891	5.58304	2.66156	14.9351	19.7321	2.67674	2.73485	22.876	2.64191	2.439
-0.0165	2.10519	25.2675	1.8262	0.0022191	4.64732	2.03185	14.092	8.95743	0.00019954	0.659688	1.59925	13.8552	0.902228	5.34834	5.68314	15.5982	2.47451e-07	0.0409904	3.50158	3.0388	1.33525	8.6495	12.7492	7.12682	6.36431	13.1169	6.57049	4.42293	1.58114	16.976	18.0633	4.03023	4.47124	1.06612e-28	0.0012238	4.18371	9.1815	5.17415	0.00244761	0.0024793	5.58657	2.27907	14.7102	18.8737	2.55343	2.95822	23.0306	2.67727	2.52536
-0.0155	2.14028	24.9318	1.89965	0.00489344	4.42109	1.9812	13.664	9.33132	8.11268e-05	0.914728	1.53867	13.9923	0.92987	5.2329	5.5037	15.6459	7.43501e-07	0.0589986	3.12852	3.0631	1.44686	8.40211	12.4598	7.14737	7.18482	12.7518	6.84945	4.91832	1.63371	17.1063	18.0399	3.88976	4.58505	1.0577e-28	0.00246444	3.91634	9.26169	5.20198	0.00116779	0.00494077	5.53514	1.96501	14.5391	18.0172	2.4592	3.13778	23.2725	2.69629	2.55112
-0.0145	2.24283	24.7955	2.03378	0.0104063	4.16209	1.90229	13.2507	9.70999	3.16904e-05	1.22044	1.48204	14.082	0.972962	5.22058	5.30614	15.4848	2.14646e-06	0.0918272	2.77278	3.22069	1.55154	8.12667	12.1253	7.22571	8.19208	12.2994	7.1323	5.412	1.66544	17.2614	18.0854	3.70337	4.78276	9.21428e-28	0.00476818	3.70903	9.46286	5.14919	0.000535321	0.00954064	5.43153	1.73799	14.4212	17.2108	2.39244	3.25727	23.6165	2.7006	2.51347
-0.0135	2.39254	24.8531	2.24153	0.0213457	3.90281	1.81111	12.8641	10.0559	1.18938e-05	1.56681	1.45724	14.1168	1.0315	5.33418	5.10421	15.1063	5.95409e-06	0.142947	2.46026	3.50337	1.63154	7.84185	11.8035	7.37976	9.34801	11.7771	7.40391	5.86204	1.65982	17.4371	18.1825	3.50819	5.06226	8.47536e-27	0.0088637	3.59189	9.76403	5.03472	0.000235774	0.0177289	5.28904	1.60391	14.3597	16.5142	2.35361	3.30617	24.0518	2.69497	2.41962
-0.0125	2.56465	25.0687	2.53042	0.0422426	3.66941	1.72797	12.5225	10.3288	4.28883e-06	1.93554	1.49072	14.102	1.10731	5.59865	4.90474	14.5337	1.58696e-05	0.216448	2.21139	3.88736	1.67841	7.5761	11.5448	7.62782	10.6035	11.2215	7.65567	6.23066	1.6087	17.6301	18.3152	3.34188	5.41184	7.49749e-26	0.0158309	3.59351	10.146	4.89036	9.97771e-05	0.0316623	5.13019	1.55669	14.3617	15.9951	2.34496	3.28075	24.546	2.68623	2.28595
-0.0115	2.7344	25.382	2.90683	0.080671	3.4796	1.67478	12.2533	10.493	1.4859e-06	2.30086	1.6032	14.0666	1.20738	6.04799	4.70851	13.8184	4.06431e-05	0.31605	2.03868	4.33683	1.69683	7.37107	11.3873	7.99059	11.9008	10.6816	7.88537	6.48819	1.51383	17.8421	18.4764	3.23552	5.81148	6.37244e-25	0.0271659	3.73661	10.5957	4.75618	4.05877e-05	0.054332	4.98365	1.58103	14.4374	15.7229	2.36951	3.18446	25.0523	2.6814	2.1351
-0.0105	2.88107	25.7183	3.38399	0.1487	3.34334	1.67196	12.0908	10.525	4.94646e-07	2.63205	1.80601	14.0739	1.3475	6.73575	4.51229	13.032	0.000100019	0.443884	1.94562	4.8096	1.70761	7.28275	11.3555	8.49219	13.177	10.2087	8.09561	6.61557	1.38714	18.0833	18.6734	3.2077	6.23509	5.20385e-24	0.0447891	4.03368	11.1099	4.67462	1.59243e-05	0.0895782	4.87959	1.65668	14.5971	15.7619	2.42959	3.02741	25.5216	2.68573	1.99182
-0.0095	2.99121	26.0007	3.99249	0.264628	3.26586	1.73554	12.0714	10.4206	1.58331e-07	2.89754	2.09856	14.2317	1.5561	7.74891	4.31131	12.2563	0.000236522	0.599211	1.92718	5.26388	1.74958	7.37946	11.4617	9.16024	14.3689	9.84638	8.29139	6.60534	1.24993	18.3775	18.9338	3.26107	6.65306	4.08292e-23	0.0709492	4.48404	11.6972	4.68411	6.19418e-06	0.141898	4.84457	1.76334	14.8473	16.1645	2.52567	2.82506	25.9128	2.70121	1.87854
-0.0085	3.06036	26.1622	4.79116	0.454766	3.25205	1.87531	12.2247	10.1989	4.91618e-08	3.06992	2.46727	14.6981	1.8778	9.2237	4.10167	11.5718	0.00053749	0.777342	1.97187	5.66474	1.88007	7.73721	11.711	10.0251	15.4185	9.62157	8.47786	6.46121	1.13177	18.7684	19.3087	3.38189	7.03497	3.07784e-22	0.107982	5.0734	12.3789	4.81373	2.88736e-06	0.215964	4.897	1.88543	15.1872	16.9644	2.65558	2.59621	26.2003	2.72612	1.81164
-0.0075	3.09334	26.1567	5.87525	0.754866	3.31087	2.09442	12.5655	9.90377	1.6386e-08	3.13068	2.88636	15.6818	2.37635	11.3599	3.88217	11.049	0.00117381	0.969114	2.06457	5.98924	2.17374	8.43319	12.1074	11.1194	16.2807	9.5395	8.65854	6.19646	1.06964	19.3241	19.8777	3.54268	7.35221	2.2292e-21	0.1579	5.77655	13.1876	5.07978	2.88736e-06	0.315801	5.0442	2.01574	15.6057	18.172	2.81463	2.36061	26.3764	2.75584	1.79913
-0.0065	3.10274	25.9664	7.37819	1.21054	3.45835	2.39051	13.0869	9.60029	1.12477e-08	3.07374	3.32033	17.4344	3.13602	14.4287	3.65527	10.7403	0.0024637	1.16124	2.1897	6.22921	2.71915	9.53867	12.6592	12.4778	16.93	9.58261	8.8345	5.83183	1.10775	20.1418	20.7527	3.70745	7.58055	1.55124e-20	0.221842	6.56268	14.1667	5.48502	6.19418e-06	0.443683	5.2814	2.15697	16.081	19.7731	2.99649	2.13666	26.4473	2.78441	1.84012
-0.0055	3.10599	25.6046	9.46379	1.8759	3.71829	2.75799	13.7595	9.36799	2.54217e-08	2.90693	3.72815	20.232	4.26051	18.7687	3.42715	10.6755	0.00497018	1.33769	2.33366	6.39134	3.6122	11.1118	13.3829	14.1376	17.3677	9.71371	9.0041	5.39317	1.29783	21.3482	22.0818	3.83829	7.70241	1.03715e-19	0.299455	7.40236	15.369	6.02065	1.59243e-05	0.59891	5.59293	2.32099	16.5821	21.7306	3.1948	1.93947	26.4252	2.80664	1.92598
-0.0045	3.12129	25.1135	12.307	2.80968	4.11996	3.1907	14.5356	9.2909	7.94198e-08	2.65092	4.06839	24.3458	5.8678	24.7637	3.20698	10.8604	0.00963827	1.48199	2.48628	6.49474	4.9459	13.19	14.3026	16.1396	17.6255	9.88245	9.16329	4.90941	1.69926	23.096	24.05	3.90229	7.70885	6.66235e-19	0.388372	8.27408	16.858	6.66998	4.05877e-05	0.776744	5.95501	2.52538	17.0739	23.9906	3.4052	1.77992	26.3202	2.81994	2.04269
-0.0035	3.16328	24.5572	16.0637	4.0683	4.69322	3.68399	15.3576	9.44609	2.47523e-07	2.33624	4.30484	30.0021	8.07998	32.8009	3.00561	11.2771	0.0179691	1.58012	2.64088	6.56665	6.79607	15.7821	15.4445	18.5263	17.7664	10.0338	9.3064	4.41108	2.37775	25.5535	26.8731	3.87731	7.60077	4.11191e-18	0.483941	9.16877	18.7088	7.41242	9.97771e-05	0.967883	6.33929	2.78823	17.5229	26.4904	3.62732	1.66451	26.1335	2.82521	2.17406
-0.0025	3.23914	24.0115	20.834	5.69598	5.4619	4.23541	16.1701	9.89218	7.43517e-07	1.99883	4.41128	37.3358	11.0076	43.2099	2.83425	11.8874	0.032213	1.6232	2.79326	6.63707	9.2042	18.8593	16.8274	21.3373	17.8798	10.1169	9.42755	3.92938	3.40147	28.8874	30.7821	3.75557	7.38915	2.4383e-17	0.579383	10.0907	21.0109	8.2263	0.000235774	1.15877	6.71655	3.12198	17.9035	29.1677	3.86632	1.59637	25.8563	2.82682	2.30492
-0.0015	3.34643	23.553	26.6249	7.71287	6.43706	4.84351	16.9306	10.6595	2.14645e-06	1.67546	4.37508	46.3446	14.7297	56.192	2.70322	12.6375	0.0555403	1.60954	2.94026	6.7333	12.1597	22.3462	18.4497	24.5997	18.0715	10.0929	9.52281	3.49551	4.83367	33.2386	35.9971	3.54433	7.09405	1.38919e-16	0.66645	11.0547	23.8678	9.0892	0.000535321	1.3329	7.05985	3.52791	18.2035	31.967	4.13381	1.57675	25.4742	2.83132	2.42398
-0.0005	3.47324	23.2494	33.3221	10.1031	7.61192	5.50487	17.6176	11.7438	5.95405e-06	1.39959	4.19847	56.8538	19.2726	71.7515	2.62114	13.465	0.0921256	1.54525	3.07851	6.87529	15.5859	26.1159	20.2773	28.3148	18.4506	9.94047	9.59269	3.14015	6.72185	38.6928	42.6908	3.26379	6.74256	7.60433e-16	0.736541	12.0806	27.3938	9.9759	0.00116779	1.47308	7.3469	3.99257	18.4255	34.842	4.44771	1.60669	24.9743	2.8456	2.52568
0.0005	3.60099	23.1529	40.6792	12.8053	8.95997	6.21032	18.2321	13.1041	1.58695e-05	1.19852	3.89772	68.5011	24.5909	89.6463	2.59457	14.3062	0.147063	1.44334	3.2039	7.07211	19.3334	29.9905	22.2354	32.4433	19.112	9.65851	9.64438	2.89238	9.08486	45.2513	50.9485	2.94268	6.36578	3.99935e-15	0.782088	13.1865	31.7046	10.855	0.00244761	1.56417	7.56159	4.48724	18.5855	37.7516	4.83139	1.68833	24.3555	2.87489	2.6107
0.0015	3.7094	23.2961	48.3304	15.7088	10.4371	6.94149	18.7942	14.6662	4.06425e-05	1.09162	3.50022	80.7496	30.5579	109.373	2.628	15.1034	0.226037	1.32143	3.31205	7.3203	23.1857	33.7529	24.209	36.8931	20.1219	9.26548	9.69249	2.77807	11.9002	52.807	60.7315	2.61266	5.99547	2.02091e-14	0.797892	14.3834	36.9015	11.6858	0.00492888	1.59577	7.69482	4.97061	18.709	40.652	5.31199	1.82526	23.6346	2.92122	2.68499
0.0025	3.78239	23.6923	55.8281	18.6579	11.9871	7.66909	19.3335	16.3311	0.000100017	1.0894	3.04011	92.9293	36.9665	130.198	2.72418	15.8114	0.334699	1.19859	3.39951	7.60398	26.8779	37.169	26.0535	41.5155	21.5046	8.79624	9.75757	2.81743	15.0948	61.1329	71.8545	2.30291	5.66067	9.81142e-14	0.782106	15.6725	43.0518	12.4188	0.00953635	1.56418	7.74463	5.39449	18.824	43.4867	5.91844	2.0218	22.8489	2.98285	2.75743
0.0035	3.81339	24.3369	62.6993	21.4646	13.5503	8.35401	19.8786	17.9874	0.000236515	1.19314	2.55343	104.305	43.5459	151.228	2.88445	16.401	0.477803	1.09203	3.46513	7.897	30.1269	40.0192	27.6145	46.1121	23.2372	8.29668	9.86227	3.02217	18.5433	69.8898	83.9847	2.036	5.38483	4.57663e-13	0.73659	17.046	50.1666	12.9986	0.0177274	1.4731	7.71571	5.71125	18.9544	46.1795	6.67934	2.28125	22.0521	3.05471	2.83657
0.0045	3.80848	25.21	68.5121	23.93	15.0704	8.95135	20.446	19.5254	0.000537465	1.39459	2.07352	114.156	49.9903	171.52	3.10898	16.8599	0.658198	1.01445	3.51112	8.1669	32.6688	42.1329	28.7542	50.4536	25.2512	7.81739	10.0258	3.39284	22.0743	78.6554	96.6661	1.82565	5.18374	2.0511e-12	0.666567	18.491	58.183	13.3721	0.0316618	1.33294	7.61824	5.88147	19.1154	48.6331	7.62072	2.60345	21.3063	3.12962	2.92723
0.0055	3.78637	26.2785	72.9366	25.8701	16.5012	9.41696	21.0332	20.8508	0.00117374	1.6759	1.62755	121.861	55.997	190.194	3.39681	17.1909	0.875931	0.972415	3.54317	8.38025	34.2954	43.4175	29.3774	54.3076	27.4411	7.40726	10.2583	3.91687	25.4863	86.9719	109.368	1.67676	5.06445	8.83196e-12	0.579651	19.9955	66.9536	13.4986	0.0543319	1.15887	7.46609	5.88031	19.3112	50.7371	8.76371	2.98224	20.671	3.19996	3.02792
0.0065	3.77508	27.4978	75.7889	27.141	17.8083	9.71489	21.6176	21.895	0.00246345	2.01027	1.23445	126.966	61.3051	206.541	3.74553	17.4075	1.12769	0.966136	3.56969	8.50856	34.8834	43.8746	29.4513	57.4692	29.6792	7.10789	10.5578	4.56814	28.5709	94.4061	121.548	1.58693	5.02539	3.65389e-11	0.484525	21.5523	76.2493	13.3588	0.0895781	0.968119	7.27465	5.7013	19.5367	52.3835	10.1219	3.40366	20.1928	3.25903	3.12971
0.0075	3.80596	28.8129	77.0485	27.6594	18.9671	9.82407	22.1604	22.6207	0.00496945	2.36366	0.904456	129.229	65.7284	220.094	4.15067	17.5284	1.40683	0.990403	3.60018	8.53378	34.4098	43.5982	29.0128	59.7887	31.8312	6.94958	10.9095	5.30837	31.1382	100.608	132.719	1.54888	5.05747	1.45238e-10	0.389596	23.1614	85.7739	12.9617	0.141898	0.77728	7.05847	5.35693	19.7819	53.486	11.6981	3.84548	19.8984	3.30183	3.21722
0.0085	3.90665	30.16	76.8453	27.4126	19.9595	9.74274	22.615	23.022	0.00963615	2.69799	0.63992	128.636	69.1752	230.656	4.60484	17.5729	1.70404	1.03636	3.64343	8.45201	32.9513	42.7548	28.1613	61.1885	33.7724	6.94913	11.2906	6.0905	33.04	105.358	142.506	1.55287	5.14611	5.54672e-10	0.301919	24.8277	95.1915	12.3447	0.215964	0.600078	6.82957	4.87616	20.0371	53.9994	13.4811	4.27863	19.7919	3.32498	3.27133
0.0095	4.09446	31.4684	75.4218	26.4569	20.769	9.48935	22.9375	23.1201	0.0179632	2.97588	0.437057	125.393	71.6515	238.275	5.09698	17.5576	2.00858	1.09356	3.70588	8.27446	30.668	41.5498	27.0387	61.6678	35.3982	7.10973	11.6769	6.86349	34.1868	108.585	150.68	1.58862	5.27382	2.03526e-09	0.22661	26.5543	104.159	11.5695	0.315801	0.446131	6.59636	4.29959	20.298	53.9327	15.4428	4.67056	19.8566	3.32589	3.27308
0.0105	4.37175	32.6647	73.0795	24.9055	21.3792	9.09996	23.0961	22.9553	0.0321974	3.16612	0.288064	119.883	73.2483	243.19	5.61187	17.4952	2.30976	1.15179	3.79061	8.02517	27.7777	40.1894	25.8014	61.2942	36.6317	7.42243	12.0512	7.57803	34.5544	110.365	157.171	1.64628	5.42274	7.17514e-09	0.166764	28.3341	112.358	10.712	0.443683	0.32073	6.36385	3.67339	20.5682	53.3528	17.5365	4.99024	20.0604	3.30174	3.20779
0.0115	4.72413	33.6782	70.1221	22.9082	21.7741	8.6228	23.0767	22.5785	0.0555004	3.2489	0.183196	112.622	74.1154	245.762	6.13037	17.3952	2.5983	1.20239	3.89723	7.73586	24.524	38.8457	24.5915	60.1863	37.4252	7.86881	12.4096	8.19207	34.1814	110.889	162.053	1.71695	5.57679	2.43035e-08	0.123813	30.1405	119.525	9.85061	0.59891	0.2255	6.13462	3.04329	20.8593	52.3767	19.6982	5.21387	20.3629	3.24877	3.06829
0.0125	5.12197	34.4472	66.8086	20.6291	21.9427	8.111	22.8854	22.0442	0.092028	3.21944	0.11247	104.189	74.4301	246.393	6.63052	17.2661	2.86725	1.23879	4.02238	7.43882	21.1467	37.6339	23.5142	58.4916	37.7598	8.42401	12.7637	8.67534	33.1592	110.413	165.507	1.79285	5.72306	7.90928e-08	0.0981151	31.9225	125.464	9.05437	0.776744	0.159626	5.91045	2.44962	21.1868	51.1552	21.8502	5.33013	20.7226	3.16225	2.85651
0.0135	5.52468	34.9267	63.324	18.2263	21.8839	7.61517	22.5457	21.4049	0.146833	3.08897	0.0668513	95.1747	74.3653	245.474	7.08956	17.1166	3.11234	1.25659	4.16085	7.15981	17.8572	36.6036	22.6257	56.3657	37.643	9.05946	13.1375	9.0122	31.6163	109.212	167.782	1.86772	5.85247	2.47305e-07	0.0895781	33.6039	130.054	8.37409	0.967883	0.12124	5.694	1.92407	21.5661	49.8511	23.9091	5.34359	21.1028	3.03737	2.58323
0.0145	5.88699	35.0935	59.7734	15.8372	21.6108	7.17693	22.0931	20.7084	0.225517	2.88267	0.0389266	86.1179	74.065	243.346	7.48643	16.9571	3.33184	1.25323	4.30668	6.91266	14.8227	35.7451	21.9338	53.9561	37.1065	9.7447	13.5605	9.20224	29.7024	107.538	169.14	1.93746	5.95972	7.42945e-07	0.0981151	35.092	133.248	7.83736	1.15877	0.108664	5.48995	1.48832	22.0068	48.6155	25.7949	5.27545	21.476	2.87083	2.26608
0.0155	6.16605	34.9502	56.1953	13.5702	21.1528	6.82434	21.5689	19.9963	0.333571	2.63485	0.0231589	77.4709	73.6302	240.285	7.80457	16.7993	3.52629	1.22771	4.45424	6.69698	12.1585	35.0058	21.4081	51.3919	36.204	10.4483	14.0566	9.25865	27.5729	105.599	169.826	2.00098	6.04297	2.14441e-06	0.123813	36.2911	135.06	7.44815	1.3329	0.12124	5.30542	1.15425	22.5095	47.5688	27.441	5.16097	21.8255	2.66256	1.92642
0.0165	6.32814	34.5256	52.5892	11.5025	20.5533	6.56989	21.0145	19.3039	0.475451	2.38248	0.0158717	69.5717	73.1165	236.511	8.03425	16.6546	3.69828	1.18053	4.5989	6.49967	9.92825	34.3123	20.9948	48.78	35.0089	11.1383	14.6359	9.20482	25.3757	103.55	170.029	2.06087	6.10336	5.94688e-06	0.166764	37.1225	135.563	7.19037	1.47308	0.159626	5.14943	0.925355	23.0646	46.7881	28.8027	5.0442	22.1442	2.41704	1.58604
0.0175	6.35358	33.8718	48.9465	9.68198	19.865	6.41073	20.4666	18.6591	0.653493	2.15851	0.0151084	62.6367	72.5411	232.193	8.17434	16.5331	3.85257	1.11381	4.73738	6.29966	8.14968	33.5913	20.6338	46.2057	33.611	11.7824	15.2881	9.06956	23.2399	101.505	169.869	2.12328	6.14457	1.58452e-05	0.22661	37.5431	134.875	7.03438	1.56417	0.225501	5.03164	0.798426	23.6534	46.3027	29.8618	4.97086	22.432	2.14375	1.26414
0.0185	6.23938	33.0577	45.277	8.13161	19.1432	6.33131	19.9552	18.0817	0.866898	1.98655	0.0204731	56.768	71.8976	227.47	8.23317	16.4423	3.99627	1.03157	4.86792	6.07465	6.80322	32.7869	20.2716	43.7367	32.1118	12.3495	15.9836	8.88217	21.2678	99.5502	169.396	2.19697	6.17245	4.05634e-05	0.301919	37.5601	133.156	6.94478	1.59577	0.320732	4.96053	0.765294	24.2507	46.0985	30.6272	4.9809	22.6913	1.85651	0.975357
0.0195	5.99903	32.161	41.6228	6.85391	18.4391	6.30751	19.5024	17.5819	1.11105	1.87791	0.0330016	51.9714	71.1715	222.46	8.22869	16.3876	4.13874	0.939885	4.9904	5.80791	5.84232	31.8711	19.8689	41.4269	30.6173	12.8121	16.6789	8.66811	19.529	97.7579	168.597	2.29119	6.19448	9.97699e-05	0.389596	37.2356	130.598	6.88811	1.56417	0.446137	4.94153	0.814128	24.8281	46.1287	31.1308	5.10222	22.9225	1.57187	0.728845
0.0205	5.65996	31.2583	38.0578	5.83566	17.7954	6.31183	19.1226	17.1606	1.37742	1.83157	0.0550541	48.1808	70.3549	217.267	8.18775	16.3743	4.2906	0.846639	5.10668	5.49336	5.20327	30.8482	19.4042	39.3208	29.2308	13.1508	17.3269	8.44621	18.0578	96.1924	167.413	2.41305	6.2191	0.000235772	0.484525	36.6802	127.421	6.83898	1.47308	0.600094	4.97527	0.930395	25.3574	46.3284	31.4199	5.34653	23.121	1.30691	0.528485
0.0215	5.25955	30.4162	34.6753	5.05223	17.2435	6.31858	18.8218	16.8112	1.65417	1.83689	0.0901675	45.2829	69.4549	211.981	8.14469	16.4106	4.4617	0.760896	5.22133	5.13771	4.81398	29.753	18.8736	37.456	28.0432	13.3583	17.8872	8.22769	16.8555	94.9057	165.77	2.5649	6.25483	0.000535321	0.579651	36.0353	123.856	6.78362	1.3329	0.77732	5.05639	1.09768	25.8118	46.6299	31.5487	5.70795	23.2757	1.07703	0.373854
0.0225	4.84056	29.6837	31.5677	4.47164	16.8028	6.30861	18.5987	16.5231	1.92748	1.87812	0.142776	43.1387	68.4967	206.681	8.13867	16.5092	4.65805	0.691834	5.34268	4.7592	4.60117	28.6451	18.2883	35.8641	27.1256	13.4439	18.3344	8.01711	15.897	93.9282	163.597	2.74273	6.30919	0.00116779	0.666567	35.4492	120.131	6.72042	1.15877	0.968219	5.17329	1.29872	26.1684	46.9749	31.5696	6.16415	23.3715	0.894021	0.261638
0.0235	4.44707	29.0877	28.8074	4.05848	16.4812	6.27243	18.4442	16.2879	2.1833	1.93956	0.217711	41.5991	67.5196	201.432	8.20976	16.6888	4.8785	0.647504	5.48408	4.38361	4.49599	27.6	17.6729	34.569	26.522	13.4356	18.6607	7.81453	15.1401	93.2572	160.855	2.93604	6.38755	0.00244761	0.73659	35.0514	116.45	6.6577	0.967883	1.1591	5.30888	1.51679	26.4087	47.3225	31.527	6.67955	23.3925	0.764915	0.187099
0.0245	4.12123	28.6324	26.4327	3.77746	16.2757	6.21163	18.3438	16.1045	2.4092	2.00997	0.319435	40.5157	66.569	196.284	8.39354	16.9718	5.11234	0.633697	5.66494	4.03876	4.4385	26.6976	17.0615	33.5845	26.2451	13.379	18.8741	7.61814	14.538	92.8516	157.554	3.12975	6.49212	0.00492888	0.782106	34.9332	112.984	6.60942	0.776744	1.33348	5.44255	1.73752	26.5206	47.6509	31.4527	7.21011	23.328	0.691589	0.145335
0.0255	3.90079	28.3014	24.4442	3.59639	16.1734	6.138	18.2803	15.9834	2.59616	2.08519	0.451072	39.7464	65.6868	191.275	8.71476	17.3794	5.33889	0.653215	5.91104	3.74885	4.38093	26.0099	16.4951	32.9102	26.2747	13.3338	18.9918	7.42653	14.0489	92.6339	153.755	3.3077	6.62135	0.00953635	0.797892	35.1375	109.854	6.59001	0.59891	1.47427	5.55312	1.95076	26.5003	47.9543	31.3646	7.70883	23.1763	0.671139	0.132109
0.0265	3.81673	28.0643	22.8107	3.48829	16.1527	6.07068	18.2382	15.9474	2.73969	2.16818	0.613395	39.158	64.9021	186.431	9.18127	17.925	5.52992	0.705739	6.2536	3.53019	4.29015	25.5899	16.0169	32.5281	26.5607	13.3659	19.0339	7.24019	13.6438	92.503	149.577	3.45704	6.76987	0.0177274	0.782088	35.6605	107.128	6.60961	0.443684	1.56663	5.62255	2.15205	26.3531	48.2365	31.2674	8.13164	22.948	0.696876	0.144191
0.0275	3.89061	27.8833	21.4816	3.43263	16.1851	6.03187	18.2086	16.0281	2.84052	2.26668	0.804054	38.6284	64.2254	181.774	9.77966	18.6068	5.65461	0.788343	6.72673	3.38873	4.14897	25.4617	15.6671	32.4009	27.029	13.5392	19.018	7.06194	13.3074	92.3544	145.179	3.57237	6.92942	0.0316618	0.736541	36.4623	104.82	6.67045	0.315803	1.60072	5.63976	2.34299	26.0937	48.5035	31.1546	8.44314	22.6656	0.759753	0.179231
0.0285	4.13124	27.7207	20.4022	3.41567	16.2381	6.0418	18.193	16.2586	2.90459	2.38905	1.01738	38.0491	63.6467	177.32	10.4745	19.4028	5.68613	0.896524	7.36326	3.31984	3.95607	25.6163	15.477	32.4727	27.5917	13.9063	18.9586	6.89676	13.0351	92.1014	140.749	3.65824	7.09063	0.0543319	0.66645	37.4817	102.898	6.76536	0.21597	1.57375	5.60379	2.5305	25.7442	48.7574	31.0119	8.62146	22.3609	0.849999	0.235253
0.0295	4.53123	27.5447	19.5257	3.43002	16.279	6.11402	18.205	16.6653	2.94236	2.53957	1.24503	37.3288	63.1376	173.079	11.2117	20.2689	5.60795	1.02544	8.18949	3.3099	3.72428	26.0125	15.4644	32.6739	28.1588	14.5	18.8683	6.75114	12.8262	91.6945	136.478	3.72927	7.24543	0.0895781	0.579383	38.6514	101.291	6.87805	0.141914	1.49091	5.52562	2.72471	25.3302	48.9932	30.8213	8.66184	22.0708	0.958725	0.309981
0.0305	5.06436	27.3327	18.82	3.4737	16.2802	6.25212	18.2674	17.2584	2.96763	2.71459	1.47743	36.3983	62.6563	169.058	11.9271	21.1418	5.41805	1.171	9.21974	3.33915	3.47707	26.5834	15.6311	32.9286	28.6503	15.3285	18.7614	6.63254	12.6752	91.1313	132.535	3.8074	7.38949	0.141898	0.483941	39.9073	99.9025	6.98537	0.0896187	1.3648	5.42797	2.93612	24.8756	49.1984	30.5657	8.57793	21.8312	1.07922	0.400186
0.0315	5.68514	27.071	18.2672	3.54872	16.2233	6.44839	18.4074	18.0266	2.99568	2.90076	1.70593	35.2152	62.1552	165.256	12.557	21.9465	5.12965	1.33036	10.4518	3.38538	3.24371	27.2481	15.9633	33.1655	29.0069	16.3731	18.657	6.54865	12.5664	90.456	129.054	3.91683	7.52386	0.215964	0.388372	41.1923	98.6257	7.06081	0.0544317	1.21363	5.34275	3.17265	24.3981	49.3549	30.2334	8.40054	21.673	1.20769	0.501302
0.0325	6.3316	26.7541	17.858	3.65927	16.1017	6.68479	18.6482	18.9354	3.04098	3.076	1.92496	33.768	61.5878	161.662	13.0499	22.6076	4.76843	1.50179	11.8647	3.42782	3.05366	27.925	16.4351	33.3281	29.1962	17.5902	18.5782	6.50661	12.4717	89.7484	126.108	4.07772	7.6551	0.315801	0.299455	42.4548	97.3563	7.0786	0.0318976	1.05863	5.30628	3.4373	23.9052	49.4425	29.8225	8.17364	21.6173	1.34339	0.607479
0.0335	6.93193	26.3811	17.5827	3.80939	15.9214	6.93591	19.0013	19.9293	3.11461	3.21307	2.13356	32.077	60.9152	158.26	13.3756	23.0612	4.36694	1.68371	13.4188	3.4511	2.93131	28.5455	17.0139	33.3832	29.2145	18.9165	18.5495	6.51173	12.3535	89.1046	123.711	4.30038	7.79348	0.443683	0.221842	43.6452	96.0074	7.01789	0.0182629	0.92109	5.35314	3.72704	23.3945	49.4427	29.3433	7.94798	21.6733	1.48805	0.712121
0.0345	7.41423	25.9543	17.4234	4.00052	15.6981	7.17318	19.4609	20.9379	3.22202	3.28489	2.33561	30.1912	60.1099	155.028	13.5298	23.2655	3.95816	1.87341	15.0596	3.44868	2.8919	29.0629	17.6665	33.3248	29.0826	20.2767	18.5907	6.566	12.1722	88.6143	121.816	4.58133	7.94968	0.59891	0.1579	44.714	94.5199	6.86613	0.0107046	0.819803	5.50955	4.03296	22.855	49.3414	28.8206	7.77331	21.8372	1.64491	0.808843
0.0355	7.71787	25.4785	17.3498	4.22887	15.4532	7.36936	20.002	21.8837	3.36142	3.27027	2.5385	28.1823	59.1588	151.943	13.5324	23.2086	3.57016	2.06597	16.7228	3.4253	2.93921	29.4578	18.3639	33.1729	28.8373	21.593	18.7109	6.66641	11.8951	88.3382	120.325	4.90249	8.13056	0.776744	0.107982	45.6135	92.8688	6.62124	0.00737797	0.76902	5.78776	4.3417	22.2725	49.1308	28.2923	7.69048	22.0922	1.81785	0.892587
0.0365	7.80411	24.961	17.3195	4.48327	15.2085	7.50251	20.5838	22.6896	3.52349	3.15844	2.75055	26.1338	58.0633	148.982	13.421	22.91	3.22327	2.25389	18.3417	3.39793	3.06529	29.7373	19.0833	32.9655	28.5201	22.7942	18.904	6.80395	11.5051	88.292	119.107	5.23369	8.33539	0.967883	0.0709492	46.3033	91.0637	6.29213	0.00738077	0.777211	6.18257	4.63764	21.6343	48.8117	27.8063	7.72488	22.4112	2.01071	0.960578
0.0375	7.66355	24.4134	17.2836	4.74413	14.982	7.55864	21.1562	23.2861	3.69252	2.95141	2.97787	24.1302	56.8383	146.129	13.2407	22.4171	2.93032	2.42785	19.854	3.3945	3.25188	29.929	19.8077	32.7478	28.1656	23.8231	19.1473	6.96364	11.0055	88.4385	118.02	5.538	8.55359	1.15877	0.0447891	46.7575	89.1426	5.89767	0.010716	0.846536	6.67096	4.90549	20.9344	48.394	27.4146	7.88221	22.7603	2.22728	1.01281
0.0385	7.31855	23.8522	17.1943	4.98406	14.786	7.53288	21.6688	23.6155	3.84887	2.66351	3.22192	22.2458	55.5103	143.372	13.034	21.7971	2.69908	2.57865	21.2071	3.45031	3.47305	30.0721	20.5226	32.5587	27.7929	24.6414	19.4031	7.12606	10.4199	88.6902	116.933	5.77851	8.76461	1.3329	0.0271659	46.9713	87.1608	5.46429	0.0182944	0.972974	7.21489	5.13278	20.1763	47.8985	27.1652	8.14763	23.1041	2.47168	1.05185
0.0395	6.81987	23.2988	17.014	5.17057	14.6283	7.4293	22.0802	23.6365	3.97214	2.31851	3.47857	20.5362	54.1142	140.703	12.8325	21.1252	2.53571	2.69985	22.3623	3.60222	3.69837	30.2059	21.2128	32.4201	27.4008	25.2309	19.6236	7.27023	9.78732	88.9215	115.745	5.92512	8.94028	1.47308	0.0158309	46.964	85.1783	5.02273	0.0319787	1.14704	7.76704	5.3122	19.3736	47.3575	27.0927	8.48818	23.4126	2.74878	1.08204
0.0405	6.23807	22.7777	16.7209	5.27053	14.515	7.25967	22.3644	23.3267	4.04444	1.94505	3.73947	19.0342	52.6901	138.114	12.6528	20.4726	2.44737	2.79047	23.2952	3.88143	3.89627	30.3592	21.8596	32.3308	26.9704	25.5929	19.7571	7.37707	9.15332	88.9899	114.39	5.95975	9.04895	1.56417	0.00886371	46.7766	83.2486	4.6047	0.0546313	1.355	8.27842	5.44325	18.5474	46.8143	27.2095	8.85806	23.6666	3.06414	1.10823
0.0415	5.65154	22.3139	16.3122	5.25584	14.4549	7.04158	22.5136	22.6855	4.05296	1.57174	3.9952	17.75	51.2792	135.598	12.4969	19.8959	2.4428	2.85671	23.9955	4.30605	4.03735	30.5415	22.4419	32.2661	26.4724	25.7449	19.7555	7.43265	8.5607	88.759	112.848	5.87901	9.0606	1.59577	0.00476823	46.4652	81.4111	4.23969	0.0900905	1.58052	8.7064	5.53345	17.7227	46.3204	27.4996	9.2058	23.8629	3.423	1.13454
0.0425	5.13352	21.9294	15.8026	5.1089	14.4625	6.79631	22.5371	21.7362	3.99157	1.22292	4.23921	16.6747	49.9198	133.144	12.3563	19.4304	2.53042	2.91224	24.4647	4.87507	4.09729	30.7386	22.9393	32.1849	25.8794	25.7171	19.5816	7.43032	8.04164	88.1214	111.134	5.69419	8.95182	1.56417	0.0024646	46.0913	79.6894	3.95224	0.142986	1.80661	9.02179	5.59845	16.9243	45.9297	27.9165	9.48197	24.0151	3.82809	1.16339
0.0435	4.74082	21.6399	15.22	4.8266	14.5576	6.54672	22.457	20.5265	3.86129	0.915984	4.47124	15.7868	48.6444	130.743	12.218	19.0873	2.71442	2.97654	24.7128	5.56518	4.05953	30.912	23.3374	32.0398	25.1779	25.55	19.2155	7.37114	7.61362	87.0161	109.289	5.42884	8.70974	1.47308	0.0012243	45.7106	78.0945	3.75981	0.218308	2.01739	9.21365	5.66117	16.1724	45.6902	28.3884	9.64614	24.1519	4.27687	1.19512
0.0445	4.50602	21.4528	14.6003	4.42162	14.7625	6.31516	22.3016	19.127	3.66987	0.660434	4.69863	15.0603	47.4765	128.388	12.0715	18.8565	2.99017	3.07176	24.7564	6.33138	3.91721	31.0057	23.6327	31.7902	24.3793	25.2919	18.6591	7.26256	7.27967	85.4369	107.361	5.11474	8.33449	1.3329	0.000585338	45.3648	76.6293	3.67122	0.320704	2.19961	9.29078	5.74947	15.4817	45.6345	28.8279	9.67206	24.3115	4.75865	1.22824
0.0455	4.43449	21.3665	13.9809	3.92073	15.0955	6.12159	22.0987	17.6271	3.43077	0.458511	4.93495	14.4718	46.4298	126.077	11.9136	18.7124	3.34066	3.21859	24.6169	7.11184	3.67411	30.9556	23.8349	31.4132	23.524	24.997	17.9382	7.1159	7.03221	83.4307	105.393	4.78736	7.83995	1.15878	0.000271706	45.0767	75.2944	3.68568	0.453558	2.34336	9.27974	5.8925	14.8608	45.7704	29.1478	9.55032	24.5337	5.25285	1.26002
0.0465	4.50615	21.3702	13.3973	3.36045	15.5628	5.98193	21.8709	16.1277	3.16183	0.306909	5.19607	14.0068	45.5076	123.813	11.7514	18.6218	3.7354	3.43216	24.3194	7.8362	3.34429	30.7039	23.9636	30.9103	22.6778	24.7228	17.1001	6.94341	6.85879	81.0882	103.411	4.4815	7.25311	0.967926	0.000128782	44.8491	74.0892	3.79276	0.618023	2.44213	9.21968	6.11581	14.3147	46.0763	29.2774	9.28862	24.852	5.72914	1.28732
0.0475	4.68115	21.4465	12.8799	2.78106	16.1522	5.90688	21.6327	14.7316	2.88375	0.198954	5.49473	13.6629	44.7044	121.609	11.6022	18.5532	4.13275	3.71869	23.8926	8.43618	2.95026	30.2129	24.0416	30.308	21.9212	24.5251	16.2083	6.7557	6.74739	78.5276	101.418	4.22777	6.61254	0.776851	7.80893e-05	44.6682	73.0106	3.97361	0.812299	2.4922	9.15505	6.43593	13.8481	46.5012	29.1775	8.90989	25.2866	6.14991	1.30731
0.0485	4.90813	21.573	12.4537	2.22051	16.83	5.90115	21.3916	13.534	2.61834	0.12672	5.83534	13.4509	44.008	119.478	11.4915	18.4831	4.48563	4.07374	23.3681	8.8562	2.51994	29.4765	24.0837	29.653	21.3341	24.451	15.3328	6.56014	6.68974	75.8765	99.3995	4.0501	5.96621	0.599166	9.04484e-05	44.5094	72.0482	4.20342	1.03144	2.4919	9.12752	6.85534	13.4676	46.9718	28.8489	8.44884	25.8408	6.47503	1.31791
0.0495	5.13321	21.7264	12.1389	1.70942	17.5424	5.96349	21.1514	12.6137	2.38654	0.0827694	6.21055	13.3923	43.4025	117.436	11.4488	18.4009	4.74954	4.48218	22.7796	9.06224	2.08287	28.5268	24.0876	29.0025	20.9785	24.5305	14.5387	6.36067	6.68162	73.2551	97.3288	3.96443	5.36919	0.444271	0.000175694	44.3441	71.1792	4.45526	1.26797	2.44106	9.16891	7.35896	13.1833	47.4042	28.333	7.9478	26.5005	6.66807	1.31808
0.0505	5.30831	21.8864	11.9517	1.2682	18.2225	6.08732	20.9168	12.0262	2.20638	0.0613753	6.60068	13.5132	42.871	115.492	11.5028	18.3094	4.89114	4.91994	22.1606	9.04678	1.66661	27.4322	24.0289	28.412	20.8853	24.7682	13.8755	6.15861	6.7206	70.7627	95.1849	3.97837	4.88084	0.3171	0.000388521	44.1454	70.3655	4.70439	1.51322	2.34096	9.29618	7.91323	13.0079	47.7197	27.7038	7.4523	27.2367	6.70285	1.3079
0.0515	5.39737	22.0389	11.905	0.906364	18.801	6.26186	20.698	11.8003	2.09125	0.0592477	6.97629	13.837	42.3977	113.65	11.6764	18.2215	4.8952	5.35732	21.5427	8.82918	1.29384	26.2893	23.8636	27.925	21.0471	25.1383	13.3689	5.9542	6.8025	68.4702	92.9629	4.09189	4.56143	0.218728	0.00085263	43.8917	69.5559	4.93235	1.75933	2.1947	9.50965	8.46863	12.9542	47.8575	27.0527	7.0068	28.01	6.5687	1.28866
0.0525	5.37993	22.1793	12.0073	0.623838	19.219	6.47348	20.5137	11.9371	2.04879	0.0758524	7.30323	14.375	41.9693	111.907	11.9834	18.1549	4.76823	5.76318	20.952	8.45115	0.980836	25.2069	23.5377	27.5643	21.4194	25.5833	13.0186	5.7482	6.91829	66.4186	90.6838	4.29873	4.46771	0.147562	0.00180808	43.568	68.6928	5.12958	2.00103	2.00786	9.7942	8.96563	13.0304	47.7853	26.4693	6.65076	28.7758	6.27355	1.26278
0.0535	5.25184	22.313	12.2603	0.413449	19.4391	6.70694	20.39	12.4111	2.08095	0.113402	7.5489	15.1189	41.5735	110.252	12.4252	18.1252	4.53762	6.10942	20.4082	7.9686	0.737414	24.2865	23.0035	27.3289	21.9293	26.0193	12.8003	5.54294	7.05291	64.6233	88.3962	4.58828	4.64709	0.100754	0.00368841	43.1652	67.7235	5.29602	2.23691	1.7889	10.1229	9.34331	13.236	47.5021	26.0238	6.4154	29.4881	5.84374	1.23369
0.0545	5.02353	22.4532	12.6556	0.263875	19.4547	6.94628	20.3581	13.1735	2.18528	0.176543	7.6884	16.0357	41.1981	108.67	12.991	18.1402	4.24658	6.37517	19.9238	7.44159	0.568058	23.6043	22.2352	27.1956	22.4895	26.3469	12.6731	5.34256	7.18655	63.0815	86.1708	4.94771	5.13084	0.0755775	0.00723278	42.6784	66.6122	5.43948	2.46927	1.54889	10.4623	9.5492	13.5584	47.0355	25.7536	6.32122	30.1035	5.32063	1.20545
0.0555	4.71665	22.6167	13.1713	0.162345	19.2925	7.17541	20.4477	14.1563	2.35704	0.2717	7.7093	17.0682	40.8291	107.145	13.6588	18.1969	3.94585	6.5496	19.5051	6.92452	0.473719	23.1955	21.2407	27.1251	23.0138	26.4654	12.5898	5.15233	7.29802	61.7827	84.0897	5.36361	5.92691	0.0705881	0.0136323	42.1061	65.3494	5.57237	2.70258	1.30075	10.777	9.54816	13.9723	46.4332	25.6581	6.37656	30.5832	4.75469	1.18224
0.0565	4.35977	22.8172	13.7714	0.0967007	19.0108	7.37854	20.6809	15.279	2.59171	0.406015	7.61418	18.1402	40.4495	105.663	14.3975	18.2825	3.68424	6.63319	19.1551	6.45876	0.453697	23.0483	20.0653	27.0706	23.4306	26.289	12.506	4.97752	7.36903	60.7164	82.2325	5.823	7.01383	0.0864908	0.0246957	41.4512	63.955	5.70793	2.94077	1.05766	11.0342	9.32849	14.4411	45.7532	25.7012	6.57742	30.8949	4.1981	1.16769
0.0575	3.98406	23.0591	14.407	0.0566943	18.691	7.5408	21.0664	16.4554	2.88663	0.58586	7.42067	19.1679	40.0404	104.214	15.1708	18.3785	3.50002	6.63668	18.8765	6.06884	0.507048	23.1053	18.7852	26.9873	23.692	25.7605	12.3875	4.82194	7.38761	59.8781	80.6633	6.31332	8.33753	0.1267	0.0429999	40.7225	62.4748	5.85719	3.18423	0.831548	11.2069	8.90378	14.9219	45.054	25.8224	6.90863	31.0151	3.69753	1.16445
0.0585	3.61944	23.3337	15.0227	0.0346225	18.4243	7.64906	21.596	17.6035	3.2414	0.814996	7.15914	20.0729	39.5839	102.792	15.9406	18.4679	3.4149	6.57828	18.6741	5.76287	0.633224	23.2743	17.4933	26.8405	23.7774	24.862	12.2133	4.68697	7.34975	59.2695	79.4217	6.82155	9.81264	0.197562	0.071963	39.9374	60.969	6.02742	3.4276	0.631642	11.2751	8.3102	15.371	44.3877	25.9517	7.34608	30.9316	3.28832	1.17402
0.0595	3.29149	23.6187	15.5655	0.0254968	18.2963	7.69308	22.2447	18.6539	3.65628	1.09261	6.86848	20.7956	39.0668	101.396	16.6709	18.5421	3.43162	6.47946	18.5557	5.53636	0.831879	23.4461	16.2812	26.6112	23.691	23.6189	11.9754	4.57123	7.25853	58.8949	78.5179	7.333	11.3292	0.308198	0.115759	39.1228	59.4979	6.22225	3.65916	0.463746	11.2281	7.59992	15.7503	43.7972	26.0245	7.85967	30.6451	2.99121	1.19714
0.0605	3.01928	23.8832	15.9937	0.0269869	18.3709	7.66663	22.973	19.5584	4.1292	1.41163	6.5906	21.3056	38.4842	100.03	17.3304	18.6066	3.53529	6.36058	18.53	5.37808	1.10202	23.5142	15.2219	26.2988	23.4567	22.0986	11.6762	4.47104	7.12155	58.7542	77.933	7.83028	12.7652	0.469871	0.178982	38.3131	58.1075	6.44299	3.86232	0.330232	11.0651	6.83233	16.0327	43.3156	25.9946	8.41656	30.1716	2.81169	1.2345
0.0615	2.81437	24.0959	16.285	0.0393074	18.6767	7.56819	23.7327	20.2946	4.65203	1.7578	6.36428	21.6053	37.8421	98.7032	17.8947	18.6817	3.6977	6.23738	18.6036	5.27605	1.44087	23.3943	14.3583	25.9197	23.1103	20.403	11.3258	4.38161	6.94758	58.835	77.6227	8.29327	14.002	0.694782	0.266003	37.5456	56.8202	6.69015	4.01879	0.23075	10.7962	6.06504	16.2042	42.9682	25.8409	8.98399	29.541	2.74192	1.28761
0.0625	2.68075	24.2343	16.4399	0.0651289	19.1991	7.40108	24.4718	20.8661	5.2075	2.10993	6.21933	21.7286	37.1572	97.4307	18.347	18.7999	3.88345	6.11934	18.7752	5.22196	1.84269	23.0391	13.6989	25.5045	22.693	18.6566	10.9397	4.29878	6.74382	59.1076	77.5227	8.70023	14.9426	0.99427	0.380018	36.8531	55.6332	6.9642	4.11258	0.163419	10.4433	5.34642	16.2644	42.7739	25.5672	9.53145	28.7951	2.76429	1.35938
0.0635	2.61602	24.2936	16.4797	0.109482	19.8806	7.17279	25.1413	21.2984	5.76805	2.44162	6.17172	21.733	36.454	96.2349	18.6794	18.9981	4.05648	6.01024	19.0323	5.21287	2.29806	22.4459	13.2226	25.0923	22.2459	16.9922	10.5397	4.22073	6.51459	59.5226	77.5553	9.03008	15.5258	1.37645	0.521901	36.2563	54.5248	7.26523	4.13358	0.126201	10.0385	4.71104	16.2239	42.7462	25.1974	10.0321	27.982	2.85554	1.45412
0.0645	2.6133	24.2901	16.4402	0.179524	20.6286	6.89396	25.6992	21.6293	6.29729	2.7244	6.22073	21.6886	35.7616	95.1448	18.892	19.3093	4.18586	5.91044	19.3478	5.25017	2.7936	21.6554	12.8888	24.7244	21.8067	15.5351	10.1548	4.14947	6.26178	60.014	77.637	9.26523	15.736	1.84357	0.689102	35.7585	53.4665	7.59155	4.07978	0.118191	9.62182	4.17831	16.1006	42.8916	24.7666	10.4631	27.1493	2.99072	1.5768
0.0655	2.6637	24.2604	16.3622	0.283984	21.3313	6.57715	26.1147	21.8982	6.75431	2.93179	6.34865	21.6669	35.1085	94.196	18.9924	19.7533	4.24987	5.82	19.6821	5.33633	3.31224	20.7431	12.6504	24.4372	21.409	14.3887	9.8224	4.09167	5.98653	60.5052	77.6866	9.39409	15.6045	2.38939	0.874899	35.3448	52.4361	7.93797	3.95783	0.140561	9.23613	3.75407	15.9149	43.2074	24.3121	10.8061	26.3369	3.14623	1.73181
0.0665	2.75855	24.2549	16.2826	0.432088	21.878	6.23593	26.3704	22.1352	7.1	3.04368	6.52361	21.7307	34.5194	93.4271	18.9939	20.3315	4.23812	5.74124	19.987	5.47088	3.83396	19.8042	12.4673	24.2559	21.0811	13.6226	9.58718	4.05849	5.69145	60.9182	77.6347	9.41263	15.2023	2.99725	1.06837	34.9855	51.4278	8.29458	3.78186	0.196984	8.92091	3.43407	15.687	43.6778	23.865	11.0471	25.5714	3.30167	1.9213
0.0675	2.89086	24.3273	16.2277	0.631866	22.1793	5.88432	26.4629	22.3533	7.30401	3.05001	6.70512	21.9285	34.0129	92.8755	18.9132	21.025	4.15153	5.67969	20.2136	5.64717	4.33703	18.9355	12.3147	24.189	20.8458	13.2645	9.49656	4.06446	5.3823	61.1824	77.4326	9.32451	14.6257	3.63936	1.2553	34.6447	50.4563	8.64675	3.57154	0.293374	8.70623	3.20825	15.4341	44.2718	23.4459	11.1772	24.8637	3.44076	2.14386
0.0685	3.05558	24.5242	16.21	0.887928	22.1831	5.53637	26.4031	22.5461	7.35072	2.95303	6.85181	22.2909	33.601	92.5702	18.7673	21.7973	4.00064	5.64305	20.3216	5.85093	4.79949	18.2175	12.1879	24.2258	20.7206	13.2986	9.59295	4.12522	5.06875	61.2428	77.0595	9.14008	13.978	4.27778	1.42009	34.2899	49.5534	8.97654	3.34992	0.436875	8.60816	3.06456	15.1704	44.9418	23.0632	11.1932	24.2095	3.55161	2.3937
0.0695	3.24854	24.8752	16.2292	1.19904	21.8831	5.20578	26.2153	22.6903	7.24281	2.76777	6.92958	22.8308	33.2885	92.525	18.57	22.6006	3.80256	5.63824	20.2874	6.06134	5.2011	17.7008	12.1	24.3366	20.7163	13.6687	9.90393	4.25481	4.76384	61.0664	76.5262	8.87451	13.3504	4.86746	1.54837	33.9006	48.7591	9.26517	3.1416	0.634061	8.62704	2.99141	14.9075	45.6239	22.7135	11.0996	23.5941	3.62662	2.66075
0.0705	3.46452	25.3875	16.2744	1.55605	21.3174	4.9051	25.9349	22.7531	7.00139	2.52044	6.91872	23.5444	33.0734	92.7315	18.3301	23.3836	3.57722	5.66786	20.1103	6.25412	5.52551	17.3996	12.0765	24.4771	20.8372	14.2874	10.4331	4.46264	4.48237	60.6459	75.8721	8.54608	12.8082	5.36132	1.62979	33.4739	48.1113	9.49602	2.97118	0.888552	8.74909	2.97839	14.6555	46.242	22.3846	10.9097	22.9995	3.66242	2.93161
0.0715	3.69503	26.0446	16.3287	1.94096	20.5588	4.64463	25.6055	22.7017	6.66278	2.24545	6.81819	24.4112	32.9472	93.1547	18.0503	24.0994	3.34354	5.72721	19.8139	6.40603	5.76254	17.2927	12.1457	24.5961	21.0812	15.0491	11.1547	4.75122	4.2385	60.0014	75.1578	8.17512	12.3833	5.7166	1.66037	33.024	47.636	9.65733	2.86182	1.1984	8.9509	3.01545	14.423	46.7128	22.0577	10.6461	22.4126	3.65989	3.19136
0.0725	3.92676	26.8098	16.3716	2.32769	19.6989	4.43123	25.2758	22.5133	6.27232	1.98141	6.64602	25.3957	32.8944	93.7323	17.7279	24.7111	3.11617	5.80322	19.4435	6.49931	5.91002	17.3321	12.33	24.646	21.4405	15.8453	12.0136	5.11497	4.04309	59.1791	74.4519	7.78386	12.0755	5.90188	1.64366	32.5779	47.3416	9.74417	2.83331	1.55382	9.20553	3.09117	14.2177	46.954	21.7108	10.3397	21.8322	3.62403	3.42576
0.0735	4.14124	27.6319	16.3822	2.68489	18.8308	4.26748	24.9949	22.1814	5.87676	1.76704	6.43568	26.4468	32.8929	94.3771	17.3579	25.196	2.90333	5.8758	19.059	6.52513	5.97469	17.4568	12.638	24.5929	21.9029	16.5785	12.9324	5.54079	3.90126	58.2481	73.8161	7.39706	11.861	5.90318	1.59052	32.1675	47.2178	9.75927	2.89968	1.9361	9.48842	3.19122	14.0446	46.894	21.3214	10.0281	21.2739	3.56352	3.62355
0.0745	4.31615	28.4538	16.3403	2.98074	18.034	4.15166	24.808	21.7188	5.51659	1.63743	6.22923	27.5008	32.9158	94.9841	16.9364	25.5462	2.70625	5.92146	18.7249	6.48502	5.9716	17.6065	13.0606	24.425	22.4529	17.1736	13.824	6.01015	3.81063	57.2929	73.2931	7.04278	11.7052	5.72829	1.51723	31.8219	47.2382	9.71285	3.0665	2.31811	9.78181	3.29782	13.9057	46.4822	20.8693	9.75142	20.771	3.48974	3.77833
0.0755	4.42816	29.2188	16.2283	3.18867	17.3643	4.07886	24.7512	21.1566	5.21995	1.62093	6.06875	28.4857	32.934	95.4414	16.465	25.7688	2.52015	5.9182	18.4999	6.39017	5.92159	17.7337	13.5712	24.1552	23.0716	17.584	14.6069	6.50257	3.76065	56.405	72.8973	6.75247	11.5766	5.40803	1.44259	31.5611	47.366	9.62152	3.32867	2.66698	10.0767	3.39094	13.7995	45.6991	20.3395	9.5486	20.3718	3.41519	3.88971
0.0765	4.45666	29.8773	16.0337	3.29299	16.8501	4.04298	24.8471	20.5386	4.99926	1.73684	5.98803	29.329	32.9211	95.6424	15.9532	25.8838	2.33665	5.85049	18.4274	6.25884	5.84727	17.8092	14.1298	23.8195	23.7371	17.7933	15.2196	6.9995	3.73344	55.6719	72.6134	6.55954	11.4571	4.99423	1.3845	31.3949	47.5595	9.50634	3.66951	2.94862	10.3724	3.45106	13.7211	44.5649	19.7259	9.45374	20.1339	3.35147	3.96336
0.0775	4.38779	30.3908	15.7522	3.29286	16.4947	4.03912	25.1018	19.9143	4.85105	1.99354	6.00609	29.9681	32.8576	95.499	15.4196	25.922	2.14676	5.7129	18.5295	6.11243	5.76812	17.8218	14.69	23.4694	24.4241	17.8112	15.6305	7.48776	3.70606	55.1666	72.4011	6.49602	11.3469	4.55446	1.35684	31.3248	47.7769	9.39046	4.06184	3.13327	10.6748	3.46297	13.6649	43.1421	19.033	9.49332	20.1161	3.30729	4.00989
0.0785	4.2177	30.7349	15.3907	3.20364	16.2823	4.06581	25.5032	19.3316	4.7588	2.38735	6.12382	30.3602	32.7362	94.9538	14.8921	25.9218	1.94384	5.51171	18.8049	5.97137	5.69602	17.7727	15.2074	23.1608	25.1042	17.667	15.8414	7.96172	3.65409	54.9399	72.2043	6.58747	11.2636	4.16432	1.36731	31.3487	47.9806	9.29633	4.47129	3.20108	10.9936	3.41944	13.6267	41.5328	18.2772	9.68476	20.3695	3.28694	4.04285
0.0795	3.95436	30.9001	14.9681	3.055	16.1857	4.12609	26.0224	18.8307	4.69798	2.90192	6.32411	30.4906	32.5635	93.9878	14.4047	25.9258	1.72564	5.26399	19.2309	5.85169	5.63242	17.668	15.6463	22.9427	25.748	17.4022	15.8838	8.4237	3.55579	55.0158	71.9641	6.84695	11.2357	3.89824	1.4166	31.4667	48.1388	9.24286	4.86127	3.14609	11.3409	3.32373	13.6071	39.8683	17.4862	10.0359	20.9288	3.2897	4.07597
0.0805	3.61726	30.8936	14.5151	2.88625	16.1732	4.22734	26.6181	18.44	4.64197	3.50863	6.57501	30.375	32.3599	92.6238	13.9946	25.9766	1.49497	4.99468	19.7694	5.76303	5.56824	17.5122	15.985	22.8494	26.328	17.0624	15.8108	8.88254	3.39604	55.3915	71.6312	7.26958	11.2938	3.81999	1.49879	31.6834	48.2273	9.24276	5.19854	2.97786	11.7304	3.18997	13.6138	38.2907	16.6957	10.5452	21.8045	3.31027	4.12051
0.0815	3.23517	30.7387	14.0685	2.7399	16.2137	4.37947	27.2436	18.174	4.5677	4.16833	6.83523	30.0558	32.1562	90.9237	13.6974	26.112	1.25905	4.73213	20.3747	5.70841	5.48652	17.3059	16.2178	22.8952	26.8224	16.692	15.6856	9.35061	3.16912	56.0411	71.176	7.82916	11.4622	3.97406	1.60289	32.008	48.23	9.30057	5.45825	2.72023	12.1769	3.04113	13.662	36.9313	15.9443	11.2015	22.9777	3.34017	4.1831
0.0825	2.84209	30.4738	13.6655	2.65486	16.2795	4.59193	27.8539	18.0343	4.45972	4.83467	7.06079	29.5919	31.987	88.9796	13.5427	26.3603	1.02768	4.5031	21.0016	5.68581	5.36742	17.0475	16.3545	23.0763	27.2192	16.3303	15.5709	9.83992	2.87978	56.9219	70.5943	8.47854	11.7527	4.37899	1.71492	32.4493	48.1382	9.41165	5.62691	2.40735	12.6965	2.90511	13.7734	35.888	15.2678	11.9842	24.3972	3.36965	4.26464
0.0835	2.47221	30.1507	13.3345	2.66066	16.3481	4.87021	28.4136	18.0112	4.31245	5.45896	7.21191	29.0459	31.8838	86.9016	13.5485	26.7369	0.811092	4.32817	21.6119	5.69074	5.19418	16.738	16.4173	23.3749	27.5185	16.009	15.5203	10.358	2.5423	57.9795	69.9078	9.15424	12.1609	5.02344	1.82011	33.0087	47.9504	9.56243	5.70298	2.0782	13.3058	2.80965	13.9736	35.2086	14.6931	12.8639	25.9798	3.38944	4.36043
0.0845	2.15482	29.8297	13.0892	2.77361	16.4028	5.21236	28.9002	18.0869	4.13022	5.99606	7.25903	28.4699	31.8677	84.8027	13.7176	27.2423	0.617911	4.21829	22.1785	5.71919	4.95828	16.3875	16.4386	23.7666	27.732	15.7514	15.572	10.9045	2.17794	59.1532	69.1604	9.78506	12.6674	5.866	1.90484	33.6727	47.6698	9.73191	5.69489	1.77062	14.0192	2.77742	14.2886	34.8833	14.2343	13.8032	27.6165	3.39217	4.46156
0.0855	1.91008	29.574	12.9249	2.99534	16.4341	5.60671	29.305	18.2394	3.92579	6.41035	7.18717	27.8953	31.9445	82.7848	14.0347	27.8623	0.453811	4.17317	22.6858	5.76981	4.6625	16.0179	16.4565	24.2259	27.8803	15.5711	15.7455	11.4684	1.81147	60.3788	68.409	10.3033	13.2388	6.83919	1.95802	34.4077	47.3032	9.89437	5.61743	1.51608	14.8457	2.82235	14.7404	34.849	13.8904	14.7593	29.1821	3.37289	4.55716
0.0865	1.74632	29.4421	12.8185	3.31335	16.4411	6.03116	29.6291	18.4463	3.71758	6.68069	6.99806	27.3283	32.103	80.9287	14.4659	28.5711	0.321022	4.18176	23.1275	5.84478	4.32081	15.6622	16.5113	24.73	27.9878	15.4716	16.0398	12.027	1.46769	61.5909	67.7137	10.6557	13.832	7.85764	1.97209	35.1596	46.8574	10.0228	5.48751	1.33601	15.7851	2.94782	15.3446	35.0062	13.6465	15.6884	30.5497	3.329	4.63702
0.0875	1.65943	29.4798	12.7339	3.70322	16.4323	6.45464	29.8761	18.6889	3.52661	6.80321	6.70936	26.7525	32.3171	79.2879	14.9613	29.3355	0.218617	4.22481	23.5027	5.94896	3.95531	15.3595	16.641	25.2596	28.0768	15.4458	16.4333	12.5472	1.16868	62.7244	67.1269	10.8127	14.3968	8.82969	1.9434	35.8585	46.3386	10.0926	5.32056	1.24013	16.8243	3.14707	16.1067	35.2421	13.4761	16.5506	31.6071	3.25976	4.69411
0.0885	1.63429	29.7126	12.63	4.13151	16.4258	6.84066	30.0455	18.9547	3.37322	6.79119	6.35118	26.1363	32.5505	77.8891	15.4607	30.1203	0.143345	4.27896	23.8111	6.08786	3.59106	15.1461	16.8752	25.7967	28.1623	15.4767	16.8851	12.9887	0.932153	63.7178	66.6843	10.7722	14.8807	9.67066	1.87237	36.4293	45.75	10.0854	5.12824	1.2266	17.9357	3.40525	17.0212	35.4568	13.3463	17.3151	32.2733	3.16577	4.72655
0.0895	1.64802	30.1408	12.4687	4.55922	16.4466	7.15235	30.1276	19.2398	3.27432	6.67209	5.96009	25.4446	32.7642	76.7362	15.9018	30.8926	0.0906654	4.32148	24.0506	6.26479	3.25037	15.0477	17.2295	26.3211	28.2487	15.5386	17.3387	13.3088	0.771173	64.5169	66.3996	10.5581	15.233	10.3153	1.76343	36.8055	45.0923	9.99161	4.91788	1.28381	19.078	3.70256	18.0699	35.5843	13.222	17.9645	32.5107	3.04854	4.73861
0.0905	1.67426	30.7364	12.2235	4.94525	16.521	7.35819	30.1026	19.5497	3.24116	6.48217	5.57207	24.6503	32.9232	75.8179	16.229	31.625	0.0557416	4.33459	24.2163	6.4784	2.94816	15.0736	17.6994	26.8087	28.3298	15.6004	17.7291	13.4688	0.694588	65.0797	66.2625	10.2142	15.4115	10.7272	1.62466	36.9433	44.3639	9.81242	4.69305	1.39332	20.1989	4.01738	19.2221	35.6043	13.071	18.4952	32.3305	2.91051	4.74044
0.0915	1.68786	31.4447	11.8844	5.25006	16.6704	7.43724	29.945	19.898	3.27797	6.26	5.2158	23.7437	33.0035	75.1162	16.4028	32.2965	0.0342114	4.30842	24.3021	6.72133	2.68977	15.2154	18.2574	27.2307	28.3906	15.6301	17.9921	13.4415	0.707878	65.3803	66.2408	9.7934	15.3876	10.9026	1.46731	36.8329	43.5623	9.56023	4.45484	1.53348	21.2412	4.32892	20.4348	35.5414	12.868	18.9161	31.7909	2.75511	4.74663
0.0925	1.669	32.1897	11.4591	5.43942	16.9026	7.38285	29.6316	20.3051	3.38153	6.04013	4.9081	22.7378	32.9949	74.6129	16.4061	32.8917	0.0226976	4.24198	24.3045	6.98033	2.47147	15.4505	18.8541	27.5569	28.4113	15.5993	18.0748	13.2161	0.813712	65.4115	66.2866	9.34783	15.1523	10.8688	1.30502	36.5041	42.6853	9.25766	4.20313	1.6832	22.1494	4.61877	21.6559	35.4543	12.5969	19.2424	30.9861	2.58686	4.7735
0.0935	1.60591	32.8828	10.9717	5.48811	17.2066	7.20409	29.1502	20.7948	3.5416	5.8484	4.6527	21.6683	32.9028	74.2946	16.2475	33.399	0.0190888	4.14222	24.2261	7.23801	2.28351	15.7483	19.4241	27.761	28.3722	15.4878	17.945	12.8018	1.01186	65.1856	66.3431	8.91944	14.7184	10.6765	1.15267	36.0245	41.7327	8.93497	3.93749	1.82545	22.8773	4.87163	22.8282	35.4161	12.2526	19.4893	30.0295	2.41126	4.83557
0.0945	1.49598	33.4343	10.458	5.38316	17.55	6.92478	28.5074	21.3912	3.74228	5.69975	4.44272	20.5891	32.7448	74.1535	15.9597	33.8089	0.0226623	4.02167	24.0787	7.47556	2.11448	16.0769	19.8964	27.827	28.2572	15.2865	17.5964	12.2271	1.29835	64.7333	66.3537	8.5353	14.1203	10.3894	1.025	35.49	40.7074	8.62628	3.65768	1.94972	23.3948	5.07531	23.8957	35.4934	11.8415	19.6651	29.0346	2.23421	4.94186
0.0955	1.345	33.765	9.95918	5.12592	17.8819	6.58024	27.7308	22.114	3.96403	5.59869	4.26615	19.5646	32.5469	74.1853	15.5947	34.1136	0.0341116	3.8955	23.8831	7.67577	1.95561	16.4083	20.2065	27.755	28.0565	14.9971	17.0491	11.5363	1.66414	64.0998	66.2698	8.20703	13.4087	10.0724	0.934959	35.0098	39.6161	8.36473	3.364	2.05317	23.6931	5.22071	24.8106	35.7277	11.3812	19.7671	28.0969	2.06128	5.09272
0.0965	1.16494	33.8162	9.51545	4.73241	18.1395	6.21252	26.8674	22.9742	4.18607	5.54203	4.11267	18.6596	32.3371	74.3854	15.2153	34.3069	0.0555004	3.77896	23.6655	7.82547	1.80381	16.7202	20.3075	27.5639	27.7672	14.631	16.344	10.7823	2.09366	63.3408	66.0581	7.93431	12.6438	9.78206	0.892069	34.6882	38.4707	8.17729	3.0577	2.14021	23.7866	5.30189	25.5398	36.1242	10.8989	19.7813	27.2807	1.89676	5.27818
0.0975	0.970982	33.5569	9.16077	4.23152	18.2593	5.8649	25.9766	23.9698	4.38895	5.52269	3.97966	17.93	32.1401	74.7443	14.8848	34.3856	0.0901137	3.68549	23.4513	7.91681	1.66251	16.9961	20.1778	27.2902	27.3931	14.2051	15.5335	10.0195	2.56403	62.5159	65.7039	7.71046	11.8871	9.55969	0.900883	34.6065	37.2882	8.08009	2.7416	2.22064	23.7109	5.31664	26.0692	36.6499	10.4292	19.6861	26.6139	1.74299	5.47833
0.0985	0.77839	32.9866	8.91876	3.66123	18.1877	5.5765	25.1215	25.0818	4.55695	5.5332	3.87571	17.415	31.9732	75.2448	14.6572	34.3492	0.142134	3.62584	23.2578	7.94721	1.54036	17.2226	19.8223	26.982	26.9426	13.7375	14.6716	9.29657	3.04534	61.6821	65.2137	7.52843	11.1945	9.42856	0.959928	34.8089	36.0913	8.07514	2.42083	2.30688	23.5177	5.26728	26.4043	37.2412	10.0114	19.4598	26.0901	1.60008	5.66601
0.0995	0.600083	32.1347	8.80093	3.06355	17.8919	5.37789	24.3609	26.272	4.67978	5.56777	3.82027	17.1332	31.8445	75.861	14.5697	34.1992	0.216064	3.60754	23.0876	7.9182	1.4482	17.3878	19.2691	26.6899	26.4278	13.2446	13.8048	8.65142	3.50236	60.885	64.613	7.38508	10.6126	9.39418	1.06134	35.2937	34.9075	8.1493	2.10338	2.41092	23.2661	5.16141	26.5677	37.8179	9.68578	19.0883	25.6779	1.46629	5.81134
0.1005	0.44513	31.0558	8.807	2.47907	17.3655	5.28819	23.7432	27.4828	4.75338	5.62211	3.83951	17.0822	31.7534	76.561	14.6371	33.9361	0.315841	3.63452	22.9256	7.83361	1.39528	17.4812	18.5609	26.4566	25.8636	12.7389	12.9678	8.10897	3.89782	60.1524	63.9418	7.2831	10.1773	9.44684	1.19141	36.0125	33.7678	8.27616	1.80011	2.54177	23.013	5.01227	26.5939	38.3028	9.48876	18.5723	25.3348	1.33896	5.88734
0.1015	0.31837	29.8238	8.92704	1.94243	16.6306	5.31421	23.3035	28.6403	4.77948	5.69128	3.95945	17.2415	31.6936	77.3117	14.8515	33.5555	0.443699	3.70636	22.7408	7.69794	1.38579	17.4948	17.7461	26.3081	25.2678	12.2302	12.183	7.68129	4.19659	59.4892	63.2479	7.23009	9.9142	9.56497	1.33222	36.876	32.7036	8.42053	1.52417	2.70367	22.8043	4.83846	26.522	38.6392	9.44875	17.9315	25.0212	1.21573	5.87524
0.1025	0.220955	28.5239	9.14472	1.47945	15.7352	5.45146	23.0639	29.6619	4.76393	5.76658	4.19805	17.5779	31.6566	78.0846	15.1842	33.0449	0.598916	3.81728	22.4928	7.51531	1.41666	17.4263	16.8703	26.2472	24.6611	11.7273	11.4646	7.36917	4.3704	58.8784	62.5788	7.23578	9.83952	9.71884	1.46414	37.7675	31.744	8.5451	1.28971	2.89526	22.6698	4.66276	26.39	38.8056	9.58152	17.2033	24.712	1.09584	5.76861
0.1035	0.151494	27.2449	9.44101	1.10624	14.7465	5.68675	23.0344	30.4656	4.71422	5.83294	4.55841	18.0513	31.6355	78.8607	15.5918	32.384	0.776746	3.95526	22.1414	7.28941	1.47718	17.2809	15.9719	26.2534	24.0676	11.2416	10.8235	7.16413	4.40186	58.2861	61.9733	7.30824	9.96022	9.87424	1.56897	38.5604	30.9111	8.61765	1.1102	3.10941	22.6216	4.51026	26.2304	38.8231	9.88665	16.4388	24.4033	0.981018	5.57526
0.1045	0.107413	26.0704	9.79754	0.830193	13.7422	6.00162	23.2142	30.981	4.63679	5.86831	5.0249	18.6192	31.6263	79.6323	16.0223	31.5483	0.967884	4.10198	21.6574	7.02419	1.55048	17.0731	15.0805	26.2863	23.5126	10.7892	10.2734	7.05013	4.28717	57.6724	61.4556	7.45044	10.2725	9.99661	1.6331	39.1383	30.2178	8.61738	0.996589	3.33365	22.6587	4.40582	26.0686	38.7529	10.3455	15.6944	24.1121	0.875754	5.31683
0.1055	0.086234	25.0702	10.1989	0.65226	12.8014	6.37575	23.5923	31.1606	4.53519	5.84584	5.56317	19.2394	31.6294	80.4017	16.4232	30.5173	1.15877	4.23407	21.0314	6.72493	1.61662	16.825	14.2189	26.2942	23.0203	10.3918	9.83334	7.00482	4.03679	57.0043	61.032	7.65777	10.7603	10.0556	1.65006	39.4147	29.6658	8.53869	0.95574	3.5508	22.7727	4.37133	25.9226	38.686	10.9215	15.0228	23.871	0.786842	5.02626
0.1065	0.0865358	24.2922	10.634	0.569561	11.9956	6.78944	24.1464	30.9862	4.40956	5.73877	6.12429	19.8711	31.6467	81.1761	16.7474	29.2858	1.3329	4.32593	20.278	6.39921	1.6564	16.5643	13.4061	26.2241	22.6096	10.0751	9.52925	7.0009	3.67392	56.267	60.6922	7.91723	11.3937	10.0305	1.62179	39.3481	29.2456	8.39152	0.989273	3.74014	22.9562	4.4231	25.805	38.7256	11.5629	14.4648	23.7183	0.722321	4.74361
0.1075	0.108489	23.7554	11.096	0.577711	11.3811	7.22478	24.8429	30.4723	4.25799	5.52661	6.65209	20.4747	31.6797	81.9599	16.959	27.8752	1.47308	4.35382	19.4357	6.05715	1.65511	16.3209	12.6598	26.0329	22.2903	9.86634	9.39126	7.00796	3.23099	55.4701	60.4148	8.20807	12.1304	9.91456	1.55836	38.9495	28.9385	8.19836	1.09303	3.87921	23.2077	4.56997	25.7238	38.9655	12.2086	14.0425	23.6872	0.690033	4.51103
0.1085	0.153923	23.4477	11.5818	0.672251	10.995	7.66556	25.6372	29.6624	4.07927	5.20106	7.09215	21.0126	31.7261	82.7475	17.037	26.3407	1.56417	4.30038	18.5613	5.71083	1.6054	16.125	11.9978	25.6965	22.061	9.78993	9.45021	6.99546	2.745	54.6477	60.1753	8.50374	12.9196	9.71884	1.47598	38.2806	28.7202	7.98874	1.25721	3.94644	23.5341	4.81251	25.683	39.4698	12.7957	13.7569	23.7965	0.696115	4.36744
0.1095	0.225922	23.3274	12.091	0.849004	10.8523	8.09648	26.4759	28.6223	3.87634	4.76956	7.40057	21.4508	31.7783	83.5167	16.9783	24.7736	1.59577	4.15846	17.7207	5.373	1.50855	16.0054	11.4371	25.2151	21.9101	9.86297	9.73339	6.93665	2.25248	53.8514	59.9543	8.77471	13.7078	9.47226	1.39382	37.4423	28.5643	7.79279	1.46714	3.92445	23.9474	5.1438	25.6829	40.2571	13.2683	13.5884	24.0459	0.743742	4.34338
0.1105	0.328021	23.3326	12.6246	1.10348	10.9471	8.50265	27.3015	27.429	3.65914	4.25563	7.55064	21.7624	31.8233	84.2277	16.7983	23.2947	1.56417	3.93321	16.9791	5.05556	1.3741	15.9895	10.9912	24.6153	21.8189	10.0917	10.2608	6.81292	1.78521	53.1389	59.7438	8.9916	14.4469	9.21836	1.33011	36.5537	28.4468	7.63564	1.70465	3.8035	24.4598	5.55149	25.7197	41.2933	13.5861	13.5018	24.4151	0.832335	4.45649
0.1115	0.463116	23.3939	13.1834	1.42964	11.2559	8.86989	28.0591	26.1594	3.44582	3.69555	7.53636	21.9312	31.8448	84.8252	16.5304	22.0408	1.47308	3.64183	16.3909	4.76831	1.21803	16.1033	10.6677	23.9461	21.768	10.4692	11.0423	6.61742	1.36727	52.5626	59.5485	9.12841	15.101	9.00814	1.29855	35.7288	28.3487	7.53387	1.94981	3.58422	25.0768	6.02083	25.7853	42.495	13.7303	13.4521	24.8678	0.957356	4.70815
0.1125	0.632281	23.4512	13.766	1.81855	11.7423	9.18631	28.703	24.8811	3.2615	3.13249	7.3722	21.9557	31.8268	85.2471	16.2229	21.1463	1.3329	3.31082	15.9929	4.51831	1.05991	16.3693	10.4655	23.2719	21.7432	10.9751	12.0759	6.35704	1.01387	52.1609	59.3827	9.16529	15.6513	8.89032	1.3056	35.0529	28.2583	7.4945	2.18286	3.27886	25.7922	6.53765	25.8691	43.7422	13.7056	13.3928	25.3596	1.11071	5.08172
0.1135	0.833777	23.4678	14.3668	2.25717	12.363	9.44457	29.2029	23.646	3.1346	2.60948	7.08962	21.8503	31.7572	85.4356	15.9336	20.7224	1.15877	2.9714	15.8008	4.31011	0.919811	16.804	10.3728	22.6609	21.7395	11.5772	13.3465	6.0519	0.731822	51.9535	59.262	9.09071	16.0981	8.90079	1.34933	34.5664	28.1723	7.51605	2.38601	2.91055	26.5853	7.09027	25.9595	44.8998	13.539	13.2829	25.8455	1.28165	5.5431
0.1145	1.06254	23.4402	14.9732	2.72791	13.0715	9.64406	29.5471	22.4877	3.0914	2.16274	6.73133	21.6447	31.6319	85.35	15.7228	20.8398	0.967883	2.65407	15.8106	4.1464	0.815409	17.413	10.3672	22.1741	21.763	12.2355	14.8243	5.73217	0.521299	51.9427	59.1942	8.90267	16.4587	9.05378	1.41997	34.2584	28.0945	7.5909	2.54495	2.5108	27.4228	7.66956	26.046	45.8419	13.2727	13.0925	26.288	1.45805	6.04385
0.1155	1.31036	23.3988	15.564	3.2089	13.822	9.79178	29.7422	21.4238	3.14989	1.81689	6.34461	21.3794	31.4557	84.9772	15.6441	21.5157	0.776744	2.38364	16.003	4.02877	0.75972	18.1861	10.4163	21.8532	21.8283	12.9077	16.4641	5.43284	0.378236	52.1172	59.1714	8.60911	16.7635	9.3366	1.50209	34.072	28.0332	7.70758	2.64997	2.11561	28.2628	8.26685	26.1212	46.4746	12.9555	12.8062	26.662	1.62785	6.52693
0.1165	1.56688	23.4005	16.1095	3.67513	14.5696	9.90132	29.8081	20.46	3.31464	1.58233	5.97521	21.1003	31.2424	84.337	15.7361	22.7101	0.59891	2.17576	16.3512	3.95794	0.759584	19.0939	10.4804	21.7138	21.9542	13.5546	18.2048	5.18744	0.296748	52.4573	59.1672	8.22731	17.0495	9.70954	1.57791	33.919	27.9971	7.85243	2.69674	1.76137	29.0606	8.87039	26.1797	46.7533	12.6325	12.4239	26.9577	1.7805	6.93432
0.1175	1.82118	23.5147	16.5732	4.10042	15.2703	9.9898	29.7717	19.5966	3.57398	1.45526	5.66248	20.8513	31.0122	83.4817	16.015	24.3299	0.443683	2.03566	16.8288	3.93337	0.814914	20.0875	10.5171	21.7414	22.1586	14.1453	19.971	5.02202	0.27105	52.9384	59.1399	7.78271	17.354	10.1109	1.6311	33.701	27.9908	8.0103	2.68685	1.48127	29.7735	9.46154	26.2173	46.6891	12.336	11.9586	27.1802	1.90821	7.21552
0.1185	2.06359	23.8063	16.9155	4.45993	15.8813	10.0737	29.6576	18.8337	3.90049	1.41962	5.43651	20.6681	30.7881	82.4883	16.4704	26.2409	0.315801	1.9593	17.4168	3.95214	0.918658	21.1024	10.4869	21.8948	22.4537	14.6596	21.6781	4.95075	0.296568	53.5319	59.0408	7.30726	17.7098	10.4666	1.65022	33.3303	28.0101	8.16464	2.62818	1.30273	30.3658	10.0121	26.228	46.3448	12.0792	11.4334	27.3477	2.00688	7.33528
0.1195	2.28724	24.32	17.0991	4.73285	16.3622	10.1646	29.4824	18.1752	4.25509	1.45062	5.31699	20.5736	30.5918	81.4466	17.065	28.2858	0.215964	1.9364	18.1074	4.00771	1.05747	22.0658	10.361	22.1138	22.8443	15.0876	23.2394	4.97395	0.370153	54.204	58.8263	6.83723	18.1407	10.7024	1.63121	32.7468	28.0408	8.29774	2.53508	1.24581	30.811	10.4843	26.2022	45.8204	11.8556	10.8768	27.4875	2.07677	7.27914
0.1205	2.48891	25.0708	17.0949	4.90492	16.6777	10.2669	29.2514	17.6293	4.59411	1.51913	5.31346	20.5752	30.4406	80.4453	17.7387	30.304	0.141898	1.95454	18.9027	4.08925	1.2131	22.9066	10.1285	22.3303	23.3276	15.4265	24.5771	5.07892	0.489537	54.9125	58.4702	6.41063	18.6607	10.756	1.57822	31.9279	28.0599	8.39178	2.42811	1.32235	31.0941	10.8338	26.1268	45.2324	11.6408	10.3181	27.6318	2.12257	7.05576
0.1215	2.66891	26.0404	16.8858	4.97028	16.8034	10.3771	28.9604	17.2062	4.87785	1.59641	5.42641	20.665	30.3447	79.5603	18.4157	32.1511	0.0895781	2.00335	19.8096	4.18211	1.36456	23.5657	9.80135	22.4809	23.894	15.6758	25.6341	5.24292	0.652344	55.6061	57.9712	6.06396	19.2729	10.5879	1.50279	30.8905	28.0412	8.43111	2.33293	1.53527	31.2141	11.0152	25.9879	44.6905	11.4001	9.78347	27.8115	2.15317	6.69564
0.1225	2.83013	27.181	16.47	4.93223	16.7303	10.4862	28.6014	16.9136	5.07874	1.65853	5.64871	20.8223	30.3067	78.8461	19.0146	33.714	0.0543319	2.07771	20.8314	4.26972	1.49081	24.0046	9.41663	22.5176	24.5285	15.8337	26.3839	5.43771	0.855041	56.2258	57.3564	5.82839	19.9701	10.1879	1.42145	29.6848	27.9631	8.40543	2.27821	1.87784	31.1862	10.99	25.7747	44.2772	11.0972	9.29293	28.0516	2.18075	6.24648
0.1235	2.97656	28.4235	15.8605	4.80295	16.4696	10.5835	28.171	16.7515	5.18693	1.68993	5.96702	21.0171	30.3214	78.3332	19.4593	34.9199	0.0316618	2.17921	21.9583	4.33669	1.57371	24.2096	9.03257	22.4147	25.2109	15.8944	26.8359	5.63425	1.09225	56.7103	56.6765	5.72563	20.7357	9.57632	1.35235	28.3835	27.8161	8.31336	2.29232	2.33295	31.0436	10.7332	25.4855	44.035	10.7028	8.85883	28.3651	2.21932	5.76622
0.1245	3.11197	29.6875	15.0839	4.602	16.0538	10.6599	27.6774	16.7082	5.21193	1.68567	6.36303	21.2139	30.3777	78.0285	19.6894	35.738	0.0177274	2.31569	23.1605	4.37242	1.6007	24.1922	8.72	22.1708	25.9151	15.8498	27.0346	5.80659	1.35665	57.0049	55.9978	5.764	21.5437	8.80111	1.31154	27.0694	27.6073	8.16494	2.39932	2.87301	30.8372	10.2389	25.1308	43.9607	10.2025	8.48575	28.7497	2.28273	5.31479
0.1255	3.239	30.8897	14.1773	4.35404	15.5352	10.7112	27.1444	16.7596	5.17946	1.65196	6.81464	21.3756	30.4607	77.9195	19.668	36.1753	0.00953635	2.49877	24.386	4.3741	1.56663	23.9835	8.54966	21.8059	26.6075	15.6941	27.0517	5.93441	1.63962	57.0714	55.3898	5.93582	22.3594	7.9303	1.30976	25.8223	27.3595	7.98228	2.61478	3.46112	30.6313	9.52361	24.735	44.0106	9.59964	8.17186	29.1863	2.38239	4.94613
0.1265	3.35903	31.9502	13.185	4.08603	14.9798	10.7383	26.6103	16.8715	5.1243	1.60485	7.29704	21.4647	30.5549	77.9786	19.3859	36.2669	0.00492888	2.74022	25.5647	4.3482	1.47429	23.6256	8.5783	21.3551	27.2472	15.4297	26.972	6.004	1.93223	56.8966	54.9141	6.21673	23.1408	7.04246	1.35044	24.7089	27.1042	7.79731	2.94255	4.05413	30.4951	8.62451	24.3337	44.1112	8.91523	7.91113	29.6405	2.52491	4.70136
0.1275	3.47271	32.7971	12.1554	3.82442	14.4605	10.7468	26.1215	17.006	5.08071	1.56743	7.78397	21.4451	30.6468	78.166	18.8623	36.0645	0.00244761	3.04796	26.6171	4.30983	1.33353	23.1616	8.83665	20.8609	27.7872	15.0724	26.8767	6.00812	2.2264	56.4963	54.6149	6.5677	23.8404	6.21681	1.42926	23.7765	26.8706	7.64675	3.37325	4.60749	30.4908	7.59583	23.9684	44.1747	8.18351	7.69626	30.068	2.71033	4.60409
0.1285	3.58067	33.3693	11.1377	3.59238	14.0483	10.7435	25.7233	17.1287	5.07296	1.56589	8.24936	21.283	30.7278	78.4337	18.1409	35.626	0.00116779	3.42261	27.4675	4.28004	1.15924	22.6262	9.32211	20.3663	28.1785	14.6539	26.8287	5.94527	2.5155	55.9124	54.514	6.93965	24.4086	5.52505	1.53535	23.05	26.6736	7.56517	3.88526	5.08148	30.6603	6.50213	23.6791	44.1163	7.44536	7.52134	30.4214	2.93129	4.65828
0.1295	3.68409	33.6202	10.1793	3.40749	13.8041	10.7348	25.4496	17.2168	5.10851	1.62525	8.66932	20.9479	30.7957	78.727	17.2828	35.0069	0.000535321	3.85553	28.0571	4.28161	0.96852	22.0407	9.99783	19.9091	28.3762	14.2201	26.8622	5.81909	2.79427	55.2045	54.6081	7.27999	24.7975	5.0262	1.65394	22.5323	26.506	7.57743	4.44816	5.44731	31.0151	5.41073	23.4985	43.8686	6.74095	7.38384	30.6585	3.17363	4.84883
0.1305	3.78462	33.5226	9.32303	3.27985	13.7728	10.7243	25.315	17.2637	5.17551	1.76537	9.02483	20.4169	30.8537	78.9894	16.3588	34.2569	0.000235772	4.3288	28.3544	4.33442	0.777959	21.4128	10.7984	19.5186	28.3454	13.8241	26.9805	5.63804	3.05788	54.4369	54.8708	7.53996	24.9661	4.76478	1.76963	22.208	26.3371	7.69264	5.0281	5.69187	31.5316	4.3845	23.4466	43.3932	6.10364	7.28535	30.7492	3.41847	5.14462
0.1315	3.88353	33.0754	8.60454	3.21088	13.9775	10.7122	25.3114	17.2801	5.24563	1.99782	9.3047	19.6791	30.9092	79.1677	15.4407	33.4199	9.97699e-05	4.81708	28.36	4.45142	0.601389	20.7416	11.6406	19.2144	28.0667	13.5171	27.1619	5.41544	3.30071	53.6635	55.2557	7.68123	24.8838	4.77179	1.86971	22.0479	26.1186	7.9012	5.59365	5.81965	32.1552	3.47614	23.5294	42.6872	5.55642	7.2309	30.6788	3.64543	5.50343
0.1325	3.98054	32.3089	8.05047	3.19304	14.4181	10.6966	25.4087	17.2911	5.28115	2.32389	9.50831	18.7417	30.969	79.2194	14.5948	32.5364	4.05634e-05	5.291	28.1054	4.63616	0.448659	20.0263	12.4372	19.0056	27.5393	13.3379	27.3715	5.16946	3.51529	52.9174	55.7022	7.68058	24.5331	5.06697	1.94641	22.0145	25.7977	8.17592	6.12088	5.85116	32.8112	2.72488	23.7394	41.7835	5.11133	7.22693	30.4487	3.83661	5.87794
0.1335	4.07253	31.2876	7.67716	3.21069	15.07	10.6742	25.5608	17.3297	5.24477	2.7339	9.64754	17.6343	31.0366	79.1202	13.8768	31.6477	1.58452e-05	5.72118	27.6463	4.88217	0.325439	19.2743	13.1105	18.8907	26.7801	13.3035	27.5757	4.92264	3.6923	52.2051	56.1429	7.53194	23.911	5.66054	1.9978	22.0669	25.3312	8.47727	6.59592	5.81817	33.4211	2.15542	24.0591	40.7462	4.7717	7.27836	30.0736	3.98021	6.22183
[truncated: 866 more rows]
[truncated: 4 more columns]

## Sheet: Fig. 3_#2
Amygdala_Inhibition
[truncated: 1,501 more rows]

## Sheet: Fig. 3_#3
GABAergic_Inhibition
[truncated: 1,501 more rows]

## Sheet: Fig. 3_#4
GABAergic_Excitation
Time	sample 1	sample 2	sample 3	sample 4	sample 5	sample 6	sample 7	sample 8	sample 9	sample 10
[truncated: 1,500 more rows]

## Sheet: Fig. 3_#5
DA_Excitation
[truncated: 1,501 more rows]

## Sheet: Fig. 3_#6
DA_Inhibition
Time	sample 1	sample 2
[truncated: 1,500 more rows]

## Sheet: Fig. 4
Amygdala				GABA				DA
[truncated: 54 more rows]

[truncated: 12 more sheets: Fig. 5_#1, Fig. 5_#2, Fig. 5_#3, Fig. S3, Fig. S4_#1, Fig. S4_#2, Fig. S4_#3, Fig. S4_#4, Fig. S4_#5, Fig. S4_#6, Fig. S6, Fig. S7]
